# Supplementary material for: Accelerating the reconstruction of genome-scale metabolic networks
Source: BMC Bioinformatics. 2006 Jun 13;7:296. doi: 10.1186/1471-2105-7-296 (PMC1550432; doi:10.1186/1471-2105-7-296)
Supplement: Additional File 1 — has been uploaded as a Microsoft Excel file containing eight worksheets: 1. Orthology prediction: List of orthologous gene pairs between L. lactis, E. coli, B. subtilis and L. plantarum. Orthologs were predicted by applying the Inparanoid algorithm, using default settings. 2. Overlap AUTOGRAPH and Oliveira: Orthologous groups of genes from the Oliveira network and their orthologs with associated reactions. The reactions associated to the L. lactis genes in the Oliveira network are indicated under "Oliveira". 3. Unique genes for AUTOGRAPH: Orthologous groups of genes containing the L. lactis query genes (from Genbank) which are not incorporated into the Oliveira network, and their orthologs with associated reactions. L. lactis genes were classified into three different groups: (i) transport: all genes associated to transport reactions (ii) specific: incorporation of these genes and their associated reactions would potentially lead to additional biochemistry and hence possibly different model predictions and (iii) choice: these genes and associated reactions would lead to a higher resolution of the network, i.e. would specify reactions that are lumped into an overall reaction in the Oliveira network. 4. Unique specific reactions: List of unique specific reactions that are associated to L. lactis genes which are not incorporated into the Oliveira network. 5. Examples and literature support: Examples of predicted orthologs with literature support for L. lactis genes which are not incorporated into the Oliveira network. 6. Abbreviations E. coli: Compound information (including compound abbreviations) of reactions which are associated to E. coli genes. 7. Abbreviations B. subtilis: Compound information (including compound abbreviations) of reactions which are associated to B. subtilis genes. 8. Abbreviations L. plantarum: Compound information (including compound abbreviations) of reactions which are associated to L. plantarum genes. [file 1471-2105-7-296-S1.xls]

## Sheet: Orthology
Query accession:			Accession references:
NC_002662: Lactococcus lactis			NC_000964: Bacillus subtilis
			NC_004567: Lactobacillus plantarum
			NC_000913: Escherichia coli
Inparanoid (Remm M, et al. J Mol Biol 2001, 314(5):1041-1052):
100% confidence percentages indicate one-to-one orthologs, confidence percentages <100% represent inparalogs
Comparisons:
NC_002662 - NC_000964: row 17 - 1289
NC_002662 - NC_004567: row 1290 - 2648
NC_002662 - NC_000913: row 2649 - 3760
Accession lactis	Accession reference	Gene synonym lactis	Gene synonym reference	Inparanoid confidence lactis (%)	Inparanoid confidence reference (%)	Sequence Identity (%)	BIT score (BLAST)	E- value (BLAST)
NC_002662	NC_000964	L0138	BSU01080	100	100	70	1666	0
NC_002662	NC_000964	L0351	BSU28090	100	100	62	1130	0
NC_002662	NC_000964	L171350	BSU06490	100	100	61	560	5e-164
NC_002662	NC_000964	L0194	BSU10130	100	100	27	70.5	7e-17
NC_002662	NC_000964	L119731	BSU15390	100	100	37	70.9	2e-17
NC_002662	NC_000964	L173469	BSU30930	100	100	29	70.5	2e-17
NC_002662	NC_000964	L67275	BSU26410	100	100	31	70.5	2e-17
NC_002662	NC_000964	L200048	BSU37040	100	100	26	70.5	7e-17
NC_002662	NC_000964	L6907	BSU35680	100	100	26	70.1	3e-16
NC_002662	NC_000964	L0056	BSU03150	100	100	34	69.7	6e-17
NC_002662	NC_000964	L172519	BSU38320	100	100	27	70.1	2e-17
NC_002662	NC_000964	L135727	BSU21390	100	100	33	69.3	4e-16
NC_002662	NC_000964	L11729a	BSU36860	100	100	61	68.6	4e-17
NC_002662	NC_000964	L0114	BSU29440	100	100	59	558	2e-163
NC_002662	NC_000964	L0422	BSU15820	100	100	58	67.8	6e-17
NC_002662	NC_000964	L153863	BSU01400	100	100	86	67.8	7e-17
NC_002662	NC_000964	L90693	BSU27950	100	100	36	67.8	9e-17
NC_002662	NC_000964	L0011	BSU10340	100	100	35	67.4	3e-16
NC_002662	NC_000964	L90005	BSU38520	100	100	38	67	1e-16
NC_002662	NC_000964	L0247	BSU40800	100	100	30	67.4	2e-16
NC_002662	NC_000964	L117867	BSU31000	100	100	29	65.9	7e-16
NC_002662	NC_000964	L157908	BSU28990	100	100	27	65.9	3e-15
NC_002662	NC_000964	L67463	BSU19680	100	100	41	65.5	3e-16
NC_002662	NC_000964	L64332	BSU31930	100	100	28	66.2	2e-15
NC_002662	NC_000964	L0276	BSU17050	100	100	48	558	3e-163
NC_002662	NC_000964	L63900	BSU29640	100	100	46	66.2	2e-16
NC_002662	NC_000964	L0183	BSU15920	100	100	49	64.7	6e-16
NC_002662	NC_000964	L104681	BSU17880	100	100	45	65.1	4e-16
NC_002662	NC_000964	L0142	BSU01730	100	8.07	0	0	0
NC_002662	NC_000964	L0142	BSU14730	100	100	32	63.9	3e-15
NC_002662	NC_000964	L0142	BSU23100	100	9.12	0	0	0
NC_002662	NC_000964	L99421	BSU02920	100	100	32	63.5	7e-15
NC_002662	NC_000964	L99421	BSU13440	100	17.45	0	0	0
NC_002662	NC_000964	L196178	BSU07640	100	100	52	63.9	1e-15
NC_002662	NC_000964	L0240	BSU05700	100	100	23	63.2	7e-15
NC_002662	NC_000964	L165490	BSU00780	100	100	30	61.6	8e-15
NC_002662	NC_000964	L177031	BSU06460	100	100	37	61.6	5e-15
NC_002662	NC_000964	L0249	BSU19120	100	100	37	62	4e-15
NC_002662	NC_000964	L124628	BSU07810	15.59	15.59	49	484	5e-141
NC_002662	NC_000964	L124628	BSU34560	15.59	100	48	468	3e-136
NC_002662	NC_000964	L128693	BSU07810	100	15.59	52	520	7e-152
NC_002662	NC_000964	L128693	BSU34560	100	100	55	556	1e-162
NC_002662	NC_000964	L84767	BSU24520	100	100	30	61.6	1e-14
NC_002662	NC_000964	L37351	BSU29620	100	100	32	62	2e-14
NC_002662	NC_000964	L0397	BSU25550	100	100	50	62	4e-15
NC_002662	NC_000964	L127223	BSU07100	100	100	28	60.5	1e-13
NC_002662	NC_000964	L127223	BSU30160	100	26.61	0	0	0
NC_002662	NC_000964	L196904	BSU03160	100	100	28	61.2	3e-14
NC_002662	NC_000964	L0229	BSU02220	100	100	22	60.8	5e-14
NC_002662	NC_000964	L114884	BSU10480	100	100	25	60.5	4e-14
NC_002662	NC_000964	L0424	BSU01340	100	100	55	61.2	6e-15
NC_002662	NC_000964	L0427	BSU24900	100	100	53	60.5	1e-14
NC_002662	NC_000964	L133770	BSU41060	100	100	65	61.2	6e-15
NC_002662	NC_000964	L0078	BSU28310	100	100	51	554	4e-162
NC_002662	NC_000964	L19745	BSU36560	100	100	31	60.5	3e-14
NC_002662	NC_000964	L82103	BSU12800	65.44	100	42	54.3	8e-13
NC_002662	NC_000964	L70239	BSU12800	61.76	100	35	50.1	1e-11
NC_002662	NC_000964	L16574	BSU12800	100	100	43	60.1	1e-14
NC_002662	NC_000964	L16574	BSU21430	100	65.44	38	53.9	1e-12
NC_002662	NC_000964	L74935	BSU00990	100	100	53	60.1	1e-14
NC_002662	NC_000964	L0423	BSU01240	100	100	59	59.7	2e-14
NC_002662	NC_000964	L181168	BSU17660	36.87	100	35	56.2	4e-13
NC_002662	NC_000964	L181168	BSU20020	36.87	100	32	52.8	5e-12
NC_002662	NC_000964	L58858	BSU17660	100	100	32	58.9	7e-14
NC_002662	NC_000964	L58858	BSU20020	100	100	33	58.2	1e-13
NC_002662	NC_000964	L48154	BSU17660	100	100	32	58.9	7e-14
NC_002662	NC_000964	L48154	BSU20020	100	100	33	58.2	1e-13
NC_002662	NC_000964	L42912	BSU17660	94.93	100	33	56.2	4e-13
NC_002662	NC_000964	L42912	BSU20020	94.93	100	33	55.5	7e-13
NC_002662	NC_000964	L6328	BSU00330	100	100	35	58.5	6e-14
NC_002662	NC_000964	L177346	BSU07200	100	100	31	58.2	2e-13
NC_002662	NC_000964	L184708	BSU27700	100	100	36	57.8	7e-14
NC_002662	NC_000964	L49937	BSU03850	100	8.73	0	0	0
NC_002662	NC_000964	L49937	BSU06700	100	100	30	57	7e-13
NC_002662	NC_000964	L49937	BSU33030	100	23.61	35	56.6	1e-12
NC_002662	NC_000964	L14736	BSU30880	100	46.31	0	0	0
NC_002662	NC_000964	L14736	BSU30910	100	100	23	57.4	8e-13
NC_002662	NC_000964	L35068	BSU01770	100	100	64	553	6e-162
NC_002662	NC_000964	L178303	BSU03870	100	100	34	57	1e-13
NC_002662	NC_000964	L80045	BSU18850	100	100	43	57.4	1e-13
NC_002662	NC_000964	L0338	BSU33630	100	100	32	56.6	2e-13
NC_002662	NC_000964	L20481	BSU05340	100	21.26	0	0	0
NC_002662	NC_000964	L20481	BSU36030	100	100	28	56.2	2e-12
NC_002662	NC_000964	L108801	BSU39850	100	100	27	55.8	2e-12
NC_002662	NC_000964	L13157	BSU08000	100	100	23	54.7	4e-12
NC_002662	NC_000964	L113060	BSU17910	100	100	37	55.1	4e-13
NC_002662	NC_000964	L119456	BSU15400	100	100	34	54.7	6e-13
NC_002662	NC_000964	L67226	BSU31760	100	100	32	55.1	1e-12
NC_002662	NC_000964	L131392	BSU31670	100	100	46	54.7	1e-12
NC_002662	NC_000964	L0157	BSU41020	100	100	62	553	6e-162
NC_002662	NC_000964	L114370	BSU32870	100	100	30	55.1	1e-12
NC_002662	NC_000964	L2829	BSU38210	100	100	33	54.7	1e-12
NC_002662	NC_000964	L122569	BSU06010	100	100	27	53.5	7e-12
NC_002662	NC_000964	L193090	BSU39620	100	100	41	53.5	2e-12
NC_002662	NC_000964	L4702	BSU17370	100	100	32	53.5	2e-12
NC_002662	NC_000964	L4702	BSU20070	100	24.39	0	0	0
NC_002662	NC_000964	L169709	BSU09200	100	100	32	54.3	3e-12
NC_002662	NC_000964	L34138	BSU00030	100	100	52	53.5	1e-12
NC_002662	NC_000964	L34460	BSU28550	100	100	30	54.3	3e-12
NC_002662	NC_000964	L93858	BSU04330	28.35	100	45	52	9e-12
NC_002662	NC_000964	L65733	BSU04330	100	100	35	53.1	4e-12
NC_002662	NC_000964	L9737	BSU16000	100	100	36	53.1	2e-12
NC_002662	NC_000964	L166370	BSU11540	100	100	45	545	2e-159
NC_002662	NC_000964	L183246	BSU33140	100	100	19	53.1	2e-11
NC_002662	NC_000964	L136943	BSU31320	100	100	30	51.6	5e-11
NC_002662	NC_000964	L180805	BSU37550	100	100	35	52	8e-12
NC_002662	NC_000964	L175712	BSU00250	100	100	18	51.2	2e-11
NC_002662	NC_000964	L110441	BSU14130	100	100	28	50.4	3e-11
NC_002662	NC_000964	L79329	BSU17020	100	100	24	50.1	3e-11
NC_002662	NC_000964	L64445	BSU29750	100	100	31	50.1	1e-10
NC_002662	NC_000964	L163602	BSU28220	100	100	67	541	2e-158
NC_002662	NC_000964	L0189	BSU24340	100	100	59	540	5e-158
NC_002662	NC_000964	L0368	BSU01120	100	100	75	1049	5e-311
NC_002662	NC_000964	L121483	BSU29880	100	100	50	535	2e-156
NC_002662	NC_000964	L121483	BSU37050	100	34.75	47	508	3e-148
NC_002662	NC_000964	L193593	BSU15840	100	100	50	533	8e-156
NC_002662	NC_000964	L126739	BSU29450	100	100	64	531	2e-155
NC_002662	NC_000964	L0075	BSU28260	100	100	57	531	3e-155
NC_002662	NC_000964	L150515	BSU00130	100	100	62	526	8e-154
NC_002662	NC_000964	L32195	BSU32690	100	100	61	518	2e-151
NC_002662	NC_000964	L0360	BSU25260	100	100	42	517	7e-151
NC_002662	NC_000964	L153408	BSU30550	100	100	66	516	7e-151
NC_002662	NC_000964	L0345	BSU22360	100	100	59	514	3e-150
NC_002662	NC_000964	L0230	BSU17600	100	100	57	511	3e-149
NC_002662	NC_000964	L0263	BSU00550	100	100	48	1036	7e-307
NC_002662	NC_000964	L0036	BSU14610	100	100	54	509	1e-148
NC_002662	NC_000964	L0349	BSU00920	100	100	55	509	1e-148
NC_002662	NC_000964	L52034	BSU27500	100	100	69	505	1e-147
NC_002662	NC_000964	L158186	BSU32130	100	100	74	505	1e-147
NC_002662	NC_000964	L0161	BSU40920	100	100	69	503	5e-147
NC_002662	NC_000964	L134243	BSU36760	100	100	61	501	3e-146
NC_002662	NC_000964	L104437	BSU03670	100	100	52	499	1e-145
NC_002662	NC_000964	L0234	BSU17580	100	100	48	498	3e-145
NC_002662	NC_000964	L116532	BSU34820	100	100	43	498	3e-145
NC_002662	NC_000964	L110479	BSU38740	100	100	48	498	3e-145
NC_002662	NC_000964	L0282	BSU00070	100	100	61	1023	4e-303
NC_002662	NC_000964	L175101	BSU34040	100	100	52	497	5e-145
NC_002662	NC_000964	L0049	BSU22640	100	100	62	496	7e-145
NC_002662	NC_000964	L0286	BSU40440	100	100	57	494	3e-144
NC_002662	NC_000964	L0339	BSU04580	100	100	54	492	2e-143
NC_002662	NC_000964	L99272	BSU27530	100	100	61	492	1e-143
NC_002662	NC_000964	L0251	BSU10630	100	100	34	490	2e-142
NC_002662	NC_000964	L0082	BSU36900	100	100	61	488	2e-142
NC_002662	NC_000964	L101678	BSU29790	100	100	56	488	2e-142
NC_002662	NC_000964	L52019	BSU40060	100	100	50	488	3e-142
NC_002662	NC_000964	L0044	BSU23850	100	100	49	487	5e-142
NC_002662	NC_000964	L68478	BSU18000	100	100	57	956	6e-283
NC_002662	NC_000964	L195415	BSU07370	100	100	44	486	1e-141
NC_002662	NC_000964	L112352	BSU38730	100	100	46	486	1e-141
NC_002662	NC_000964	L0359	BSU29670	100	100	56	484	3e-141
NC_002662	NC_000964	L134450	BSU00500	100	100	54	481	3e-140
NC_002662	NC_000964	L45966	BSU33500	100	100	41	479	2e-139
NC_002662	NC_000964	L10155	BSU15940	100	100	33	478	7e-139
NC_002662	NC_000964	L0158	BSU15980	100	100	54	476	9e-139
NC_002662	NC_000964	L187016	BSU36590	100	100	46	475	2e-138
NC_002662	NC_000964	L13927	BSU07710	100	29.71	41	457	7e-133
NC_002662	NC_000964	L13927	BSU24840	100	12.35	34	350	1e-100
NC_002662	NC_000964	L13927	BSU07260	100	100	42	472	2e-137
NC_002662	NC_000964	L0231	BSU17610	100	100	48	471	3e-137
NC_002662	NC_000964	L0334	BSU35300	100	100	57	949	7e-281
NC_002662	NC_000964	L0181	BSU27250	100	100	63	469	9e-137
NC_002662	NC_000964	L107726	BSU38760	100	100	50	469	1e-136
NC_002662	NC_000964	L104789	BSU09710	100	100	40	467	6e-136
NC_002662	NC_000964	L38177	BSU02330	100	100	66	463	5e-135
NC_002662	NC_000964	L0348	BSU00940	100	100	50	463	8e-135
NC_002662	NC_000964	L119614	BSU05840	100	100	51	462	2e-134
NC_002662	NC_000964	L0259	BSU27620	100	100	39	462	3e-134
NC_002662	NC_000964	L0264	BSU24240	100	100	44	460	8e-134
NC_002662	NC_000964	L0097	BSU03790	100	100	52	459	1e-133
NC_002662	NC_000964	L27865	BSU38810	100	100	64	455	1e-132
NC_002662	NC_000964	L0159	BSU25510	100	100	76	940	3e-278
NC_002662	NC_000964	L0095	BSU30540	100	100	42	454	6e-132
NC_002662	NC_000964	L0237	BSU15200	100	100	55	452	2e-131
NC_002662	NC_000964	L71075	BSU29130	100	100	57	451	3e-131
NC_002662	NC_000964	L43866	BSU15510	100	100	57	449	9e-131
NC_002662	NC_000964	L16514	BSU27720	100	100	63	447	3e-130
NC_002662	NC_000964	L0354	BSU28640	100	100	62	446	7e-130
NC_002662	NC_000964	L0224	BSU29470	28.18	100	53	427	4e-124
NC_002662	NC_000964	L73818	BSU29470	100	100	54	443	7e-129
NC_002662	NC_000964	L74195	BSU02980	100	100	58	443	7e-129
NC_002662	NC_000964	L0165	BSU23260	100	100	57	443	7e-129
NC_002662	NC_000964	L0019	BSU12300	100	100	46	440	7e-128
NC_002662	NC_000964	L0257	BSU35170	100	100	71	935	9e-277
NC_002662	NC_000964	L101560	BSU25270	100	100	71	439	7e-128
NC_002662	NC_000964	L113067	BSU37100	100	100	55	438	2e-127
NC_002662	NC_000964	L0374	BSU35290	100	100	57	438	2e-127
NC_002662	NC_000964	L0059	BSU22710	100	100	61	436	8e-127
NC_002662	NC_000964	L60596	BSU38920	100	100	52	436	9e-127
NC_002662	NC_000964	L0081	BSU21770	100	100	52	435	2e-126
NC_002662	NC_000964	L0272	BSU25460	100	100	58	434	3e-126
NC_002662	NC_000964	L0373	BSU37010	100	100	58	432	1e-125
NC_002662	NC_000964	L0208	BSU15290	100	100	62	431	3e-125
NC_002662	NC_000964	L0171	BSU30800	100	100	78	431	2e-125
NC_002662	NC_000964	L173921	BSU06480	100	100	63	911	2e-269
NC_002662	NC_000964	L148976	BSU11460	100	100	63	429	1e-124
NC_002662	NC_000964	L0260	BSU16940	100	100	63	427	4e-124
NC_002662	NC_000964	L0400	BSU01190	100	100	75	427	3e-124
NC_002662	NC_000964	L0139	BSU25200	100	100	65	427	4e-124
NC_002662	NC_000964	L98347	BSU30950	100	100	47	427	6e-124
NC_002662	NC_000964	L0027	BSU38190	100	100	47	427	6e-124
NC_002662	NC_000964	L153005	BSU06530	100	100	55	426	9e-124
NC_002662	NC_000964	L64175	BSU39400	100	100	54	425	2e-123
NC_002662	NC_000964	L114827	BSU18440	100	100	50	424	5e-123
NC_002662	NC_000964	L154925	BSU23500	100	100	57	424	3e-123
NC_002662	NC_000964	L178206	BSU25470	100	100	77	908	1e-268
NC_002662	NC_000964	L0057	BSU22600	100	100	54	423	8e-123
NC_002662	NC_000964	L182555	BSU15540	100	100	68	420	4e-122
NC_002662	NC_000964	L18622	BSU34010	100	100	48	420	6e-122
NC_002662	NC_000964	L25614	BSU00510	100	100	67	417	3e-121
NC_002662	NC_000964	L0342	BSU27560	100	100	50	412	2e-119
NC_002662	NC_000964	L0340	BSU25140	100	100	48	411	3e-119
NC_002662	NC_000964	L66199	BSU16750	100	100	61	410	5e-119
NC_002662	NC_000964	L0336	BSU28230	100	100	52	410	6e-119
NC_002662	NC_000964	L0080	BSU28290	100	100	60	409	1e-118
NC_002662	NC_000964	L160092	BSU22060	100	100	50	408	3e-118
NC_002662	NC_000964	L160092	BSU32430	100	15.06	46	385	2e-111
NC_002662	NC_000964	L160092	BSU32440	100	30.12	51	407	5e-118
NC_002662	NC_000964	L0137	BSU01070	100	100	67	1610	0
NC_002662	NC_000964	L0290	BSU18090	100	100	70	905	1e-267
NC_002662	NC_000964	L0077	BSU21870	100	100	41	408	3e-118
NC_002662	NC_000964	L0098	BSU22370	100	100	52	408	2e-118
NC_002662	NC_000964	L162597	BSU15640	100	100	44	407	7e-118
NC_002662	NC_000964	L87113	BSU37600	100	100	52	407	5e-118
NC_002662	NC_000964	L0267	BSU27730	100	100	63	407	4e-118
NC_002662	NC_000964	L0013	BSU09300	100	100	43	405	3e-117
NC_002662	NC_000964	L107797	BSU37660	100	100	62	405	1e-117
NC_002662	NC_000964	L138452	BSU15770	100	100	43	402	3e-116
NC_002662	NC_000964	L19272	BSU00810	100	100	59	400	5e-116
NC_002662	NC_000964	L0199	BSU04340	100	100	39	400	9e-116
NC_002662	NC_000964	L0370	BSU14770	100	100	72	897	2e-265
NC_002662	NC_000964	L52207	BSU27340	100	100	49	400	6e-116
NC_002662	NC_000964	L0236	BSU36510	100	100	49	399	1e-115
NC_002662	NC_000964	L0333	BSU01360	100	100	48	397	5e-115
NC_002662	NC_000964	L13150	BSU28710	100	100	40	396	2e-114
NC_002662	NC_000964	L22900	BSU25670	100	100	58	395	2e-114
NC_002662	NC_000964	L165202	BSU06500	100	100	62	394	3e-114
NC_002662	NC_000964	L129183	BSU22320	100	100	38	393	2e-113
NC_002662	NC_000964	L145739	BSU31010	100	100	44	392	2e-113
NC_002662	NC_000964	L103741	BSU10160	100	100	33	391	6e-113
NC_002662	NC_000964	L0169	BSU30820	100	100	42	391	5e-113
NC_002662	NC_000964	L0298	BSU16120	100	100	63	890	3e-263
NC_002662	NC_000964	L0034	BSU14590	100	100	58	390	5e-113
NC_002662	NC_000964	L0279	BSU00190	100	100	45	390	9e-113
NC_002662	NC_000964	L0067	BSU34910	100	100	48	389	1e-112
NC_002662	NC_000964	L90678	BSU39270	100	100	38	389	2e-112
NC_002662	NC_000964	L102979	BSU09720	100	100	41	387	9e-112
NC_002662	NC_000964	L0088	BSU00730	100	100	64	386	7e-112
NC_002662	NC_000964	L0089	BSU00730	10.6	100	57	360	5e-104
NC_002662	NC_000964	L0116	BSU13130	100	100	51	385	2e-111
NC_002662	NC_000964	L160176	BSU02060	100	6.69	37	305	3e-87
NC_002662	NC_000964	L160176	BSU05620	100	100	44	384	5e-111
NC_002662	NC_000964	L160176	BSU27090	100	38.52	45	380	7e-110
NC_002662	NC_000964	L160176	BSU30530	100	17.78	39	308	3e-88
NC_002662	NC_000964	L161441	BSU02060	38.52	6.69	39	284	6e-81
NC_002662	NC_000964	L161441	BSU05620	38.52	100	44	355	2e-102
NC_002662	NC_000964	L161441	BSU27090	38.52	38.52	45	367	6e-106
NC_002662	NC_000964	L161441	BSU30530	38.52	17.78	39	311	4e-89
NC_002662	NC_000964	L0155	BSU25290	100	100	58	383	6e-111
NC_002662	NC_000964	L37880	BSU08020	100	100	45	383	9e-111
NC_002662	NC_000964	L0343	BSU27410	100	100	54	890	4e-263
NC_002662	NC_000964	L142355	BSU30480	100	100	59	382	1e-110
NC_002662	NC_000964	L87561	BSU15140	100	100	64	381	2e-110
NC_002662	NC_000964	L46118	BSU15480	100	100	47	381	3e-110
NC_002662	NC_000964	L0002	BSU29190	100	100	64	381	2e-110
NC_002662	NC_000964	L90287	BSU38510	100	100	49	381	3e-110
NC_002662	NC_000964	L0003	BSU29180	100	100	45	380	1e-109
NC_002662	NC_000964	L174389	BSU00260	100	100	54	379	1e-109
NC_002662	NC_000964	L0010	BSU33930	100	100	52	379	1e-109
NC_002662	NC_000964	L95975	BSU30970	100	100	50	379	1e-109
NC_002662	NC_000964	L110899	BSU08220	100	100	41	378	4e-109
NC_002662	NC_000964	L0283	BSU00060	100	100	69	878	1e-259
NC_002662	NC_000964	L34806	BSU32710	100	100	73	374	2e-108
NC_002662	NC_000964	L92886	BSU25340	100	100	62	373	6e-108
NC_002662	NC_000964	L193873	BSU06730	100	100	43	372	2e-107
NC_002662	NC_000964	L0020	BSU12340	100	100	49	372	1e-107
NC_002662	NC_000964	L183112	BSU29580	100	100	53	371	3e-107
NC_002662	NC_000964	L169610	BSU02400	100	33.81	40	351	4e-101
NC_002662	NC_000964	L169610	BSU37760	100	50.09	39	350	8e-101
NC_002662	NC_000964	L169610	BSU39390	100	35.43	37	338	3e-97
NC_002662	NC_000964	L169610	BSU40330	100	100	43	370	8e-107
NC_002662	NC_000964	L59950	BSU02400	50.09	33.81	42	358	3e-103
NC_002662	NC_000964	L59950	BSU37760	50.09	50.09	41	363	1e-104
NC_002662	NC_000964	L59950	BSU39390	50.09	35.43	40	353	1e-101
NC_002662	NC_000964	L59950	BSU40330	50.09	100	39	365	2e-105
NC_002662	NC_000964	L151062	BSU40510	100	100	34	370	1e-106
NC_002662	NC_000964	L140856	BSU35830	100	19.05	44	362	2e-104
NC_002662	NC_000964	L140856	BSU39810	100	100	48	369	2e-106
NC_002662	NC_000964	L93500	BSU05940	100	100	56	369	1e-106
NC_002662	NC_000964	L0186	BSU11340	100	100	47	369	1e-106
NC_002662	NC_000964	L128690	BSU34570	100	100	58	869	8e-257
NC_002662	NC_000964	L131423	BSU29040	100	100	52	369	1e-106
NC_002662	NC_000964	L0105	BSU11200	100	100	49	366	1e-105
NC_002662	NC_000964	L83296	BSU35950	100	100	62	366	8e-106
NC_002662	NC_000964	L56488	BSU14000	100	100	49	365	2e-105
NC_002662	NC_000964	L184159	BSU15750	100	100	55	362	1e-104
NC_002662	NC_000964	L0028	BSU38200	100	100	48	362	2e-104
NC_002662	NC_000964	L0206	BSU15950	100	100	58	360	5e-104
NC_002662	NC_000964	L173813	BSU16600	100	100	49	360	6e-104
NC_002662	NC_000964	L98310	BSU35660	100	100	51	360	6e-104
NC_002662	NC_000964	L125116	BSU24010	100	16.55	47	343	8e-99
NC_002662	NC_000964	L125116	BSU26590	100	100	47	358	3e-103
NC_002662	NC_000964	L0291	BSU18100	100	100	55	830	5e-245
NC_002662	NC_000964	L150031	BSU11470	100	100	62	358	2e-103
NC_002662	NC_000964	L100263	BSU22170	100	100	49	358	2e-103
NC_002662	NC_000964	L145238	BSU01680	100	100	46	357	6e-103
NC_002662	NC_000964	L0102	BSU11870	100	100	51	356	1e-102
NC_002662	NC_000964	L79277	BSU40040	100	100	48	356	1e-102
NC_002662	NC_000964	L0136	BSU01430	100	100	59	355	2e-102
NC_002662	NC_000964	L59867	BSU29980	100	100	41	354	5e-102
NC_002662	NC_000964	L52686	BSU38360	100	100	47	354	4e-102
NC_002662	NC_000964	L31393	BSU16860	100	100	43	353	9e-102
NC_002662	NC_000964	L25787	BSU15460	100	100	60	351	2e-101
NC_002662	NC_000964	L0325	BSU16690	100	100	61	822	1e-242
NC_002662	NC_000964	L0379	BSU16490	100	100	71	351	2e-101
NC_002662	NC_000964	L0274	BSU00010	100	100	43	350	8e-101
NC_002662	NC_000964	L84992	BSU09550	100	34.46	43	335	2e-96
NC_002662	NC_000964	L84992	BSU09590	100	22.31	44	335	3e-96
NC_002662	NC_000964	L84992	BSU24750	100	23.51	41	330	8e-95
NC_002662	NC_000964	L84992	BSU26610	100	29.48	43	332	2e-95
NC_002662	NC_000964	L84992	BSU31300	100	100	43	348	3e-100
NC_002662	NC_000964	L0033	BSU14580	100	100	52	347	5e-100
NC_002662	NC_000964	L0196	BSU34790	100	100	54	347	4e-100
NC_002662	NC_000964	L108911	BSU24270	43.57	100	35	312	3e-89
NC_002662	NC_000964	L123365	BSU24270	100	100	37	346	2e-99
NC_002662	NC_000964	L44083	BSU15860	100	100	60	344	3e-99
NC_002662	NC_000964	L0074	BSU28270	100	100	55	344	4e-99
NC_002662	NC_000964	L53699	BSU25730	100	100	57	344	3e-99
NC_002662	NC_000964	L0017	BSU03050	100	100	54	342	1e-98
NC_002662	NC_000964	L0270	BSU29090	100	100	50	818	2e-241
NC_002662	NC_000964	L91510	BSU38500	100	100	39	342	2e-98
NC_002662	NC_000964	L3227	BSU29220	100	100	47	341	4e-98
NC_002662	NC_000964	L0004	BSU29020	63.66	63.66	44	259	1e-73
NC_002662	NC_000964	L0004	BSU33940	63.66	100	51	300	6e-86
NC_002662	NC_000964	L0005	BSU29020	100	63.66	47	279	1e-79
NC_002662	NC_000964	L0005	BSU33940	100	100	56	340	6e-98
NC_002662	NC_000964	L0124	BSU40400	100	100	45	340	1e-97
NC_002662	NC_000964	L0238	BSU15220	100	100	46	339	1e-97
NC_002662	NC_000964	L167877	BSU31570	100	100	52	338	2e-97
NC_002662	NC_000964	L179409	BSU05870	100	11.56	51	331	3e-95
NC_002662	NC_000964	L179409	BSU12020	100	100	52	336	8e-97
NC_002662	NC_000964	L179409	BSU35790	100	13.75	49	320	5e-92
NC_002662	NC_000964	L0035	BSU14600	100	100	46	336	1e-96
NC_002662	NC_000964	L0016	BSU22830	100	100	51	336	9e-97
NC_002662	NC_000964	L177590	BSU35670	100	100	62	335	1e-96
NC_002662	NC_000964	L0353	BSU00380	100	100	62	815	1e-240
NC_002662	NC_000964	L109162	BSU08210	100	100	34	333	1e-95
NC_002662	NC_000964	L132251	BSU02670	100	9.22	35	267	8e-76
NC_002662	NC_000964	L132251	BSU03840	100	100	40	331	4e-95
NC_002662	NC_000964	L132251	BSU09010	100	13.04	36	292	3e-83
NC_002662	NC_000964	L137682	BSU13980	100	21.12	30	263	2e-74
NC_002662	NC_000964	L137682	BSU25000	100	100	32	330	1e-94
NC_002662	NC_000964	L80177	BSU14190	100	100	45	330	7e-95
NC_002662	NC_000964	L0254	BSU24300	100	100	44	327	6e-94
NC_002662	NC_000964	L158566	BSU27140	100	100	35	327	9e-94
NC_002662	NC_000964	L0380	BSU01220	100	100	74	325	1e-93
NC_002662	NC_000964	L0193	BSU25500	100	100	46	325	2e-93
NC_002662	NC_000964	L0177	BSU28080	100	100	43	323	1e-92
NC_002662	NC_000964	L188550	BSU34770	100	100	54	323	6e-93
NC_002662	NC_000964	L63652	BSU14860	100	100	61	1429	0
NC_002662	NC_000964	L0357	BSU28950	100	100	61	807	3e-238
NC_002662	NC_000964	L132617	BSU29050	100	38.24	58	316	7e-91
NC_002662	NC_000964	L132617	BSU33400	100	100	59	322	1e-92
NC_002662	NC_000964	L0143	BSU29740	100	100	50	322	1e-92
NC_002662	NC_000964	L182020	BSU29290	100	100	45	321	4e-92
NC_002662	NC_000964	L182020	BSU39470	100	12.11	43	318	3e-91
NC_002662	NC_000964	L89079	BSU15160	100	100	32	321	7e-92
NC_002662	NC_000964	L0125	BSU40410	100	100	69	321	2e-92
NC_002662	NC_000964	L111126	BSU27510	100	100	44	320	7e-92
NC_002662	NC_000964	L92987	BSU03740	100	100	43	319	2e-91
NC_002662	NC_000964	L154481	BSU24960	100	100	62	319	9e-92
NC_002662	NC_000964	L0083	BSU10020	100	100	52	318	3e-91
NC_002662	NC_000964	L76582	BSU24310	100	100	55	318	2e-91
NC_002662	NC_000964	L97777	BSU41010	100	100	63	801	2e-236
NC_002662	NC_000964	L45002	BSU15490	100	100	56	317	4e-91
NC_002662	NC_000964	L63697	BSU13850	100	100	34	317	1e-90
NC_002662	NC_000964	L0162	BSU17430	100	100	55	316	9e-91
NC_002662	NC_000964	L0106	BSU11220	100	100	46	315	2e-90
NC_002662	NC_000964	L82520	BSU21470	100	100	30	315	4e-90
NC_002662	NC_000964	L29089	BSU13390	100	100	51	315	2e-90
NC_002662	NC_000964	L0090	BSU32260	100	100	38	313	1e-89
NC_002662	NC_000964	L171588	BSU06370	100	12.11	40	311	4e-89
NC_002662	NC_000964	L171588	BSU29990	100	100	43	312	2e-89
NC_002662	NC_000964	L0261	BSU00040	100	100	47	312	2e-89
NC_002662	NC_000964	L156251	BSU24970	100	100	54	312	1e-89
NC_002662	NC_000964	L0043	BSU17890	100	100	59	780	4e-230
NC_002662	NC_000964	L75718	BSU01450	100	100	55	311	2e-89
NC_002662	NC_000964	L81616	BSU13960	100	100	52	311	2e-89
NC_002662	NC_000964	L0399	BSU01030	100	100	66	310	4e-89
NC_002662	NC_000964	L0284	BSU22400	100	100	30	309	4e-88
NC_002662	NC_000964	L70624	BSU16510	100	100	63	307	3e-88
NC_002662	NC_000964	L175538	BSU36890	100	100	70	305	1e-87
NC_002662	NC_000964	L0163	BSU23280	100	100	45	304	4e-87
NC_002662	NC_000964	L61620	BSU31540	100	100	48	304	4e-87
NC_002662	NC_000964	L0103	BSU04640	100	100	45	303	9e-87
NC_002662	NC_000964	L58125	BSU10040	100	100	60	302	1e-86
NC_002662	NC_000964	L0222	BSU00860	100	100	51	775	2e-228
NC_002662	NC_000964	L0317	BSU25570	100	100	31	301	8e-86
NC_002662	NC_000964	L0203	BSU03130	100	100	57	300	5e-86
NC_002662	NC_000964	L0378	BSU22880	100	100	47	300	7e-86
NC_002662	NC_000964	L62663	BSU40550	100	100	53	300	5e-86
NC_002662	NC_000964	L0401	BSU01160	100	100	70	299	7e-86
NC_002662	NC_000964	L0006	BSU33920	100	100	60	299	8e-86
NC_002662	NC_000964	L177593	BSU31440	100	100	39	299	1e-85
NC_002662	NC_000964	L2385	BSU23960	100	100	64	298	2e-85
NC_002662	NC_000964	L37916	BSU23960	6.91	100	62	296	6e-85
NC_002662	NC_000964	L160485	BSU10110	100	100	35	297	1e-84
NC_002662	NC_000964	L0054	BSU22680	100	100	40	296	2e-84
NC_002662	NC_000964	L0221	BSU13700	100	100	59	774	3e-228
NC_002662	NC_000964	L124252	BSU38950	100	40.25	44	236	1e-66
NC_002662	NC_000964	L124252	BSU38960	100	100	43	295	2e-84
NC_002662	NC_000964	L0363	BSU00420	100	100	52	295	2e-84
NC_002662	NC_000964	L96847	BSU13860	100	100	42	295	2e-84
NC_002662	NC_000964	L0205	BSU35260	100	100	63	295	1e-84
NC_002662	NC_000964	L33412	BSU32700	100	100	41	295	3e-84
NC_002662	NC_000964	L144334	BSU01700	100	100	52	294	3e-84
NC_002662	NC_000964	L18686	BSU23840	100	100	51	294	3e-84
NC_002662	NC_000964	L141547	BSU29250	100	100	49	291	3e-83
NC_002662	NC_000964	L112776	BSU07340	100	39.71	37	288	4e-82
NC_002662	NC_000964	L112776	BSU09460	100	100	35	290	9e-83
NC_002662	NC_000964	L0058	BSU22610	100	100	45	290	7e-83
NC_002662	NC_000964	L99884	BSU30940	100	100	50	774	3e-228
NC_002662	NC_000964	L76755	BSU01460	100	100	58	289	1e-82
NC_002662	NC_000964	L140690	BSU04560	100	100	47	289	1e-82
NC_002662	NC_000964	L0296	BSU08630	100	100	44	289	1e-82
NC_002662	NC_000964	L176360	BSU06470	100	100	63	289	7e-83
NC_002662	NC_000964	L90422	BSU24460	100	100	45	289	1e-82
NC_002662	NC_000964	L26628	BSU06720	100	100	52	288	2e-82
NC_002662	NC_000964	L140288	BSU29270	100	100	36	288	3e-82
NC_002662	NC_000964	L195318	BSU27200	100	100	52	288	2e-82
NC_002662	NC_000964	L31280	BSU06840	100	100	60	287	3e-82
NC_002662	NC_000964	L157144	BSU24980	100	100	51	287	4e-82
NC_002662	NC_000964	L198893	BSU06030	100	100	72	770	4e-227
NC_002662	NC_000964	L141766	BSU04570	100	100	40	286	1e-81
NC_002662	NC_000964	L77627	BSU01470	100	100	49	284	3e-81
NC_002662	NC_000964	L122222	BSU29590	100	100	39	284	5e-81
NC_002662	NC_000964	L8105	BSU36820	100	100	50	284	3e-81
NC_002662	NC_000964	L0403	BSU01280	100	100	76	283	3e-81
NC_002662	NC_000964	L134453	BSU00470	100	100	50	283	6e-81
NC_002662	NC_000964	L56208	BSU30060	100	100	47	283	7e-81
NC_002662	NC_000964	L121289	BSU32750	100	100	43	282	2e-80
NC_002662	NC_000964	L157472	BSU36450	100	100	35	281	4e-80
NC_002662	NC_000964	L101912	BSU36450	20.45	100	30	199	2e-55
NC_002662	NC_000964	L81189	BSU15500	100	100	39	281	4e-80
NC_002662	NC_000964	L0277	BSU17040	100	100	51	770	6e-227
NC_002662	NC_000964	L147009	BSU11440	100	100	46	280	6e-80
NC_002662	NC_000964	L147009	BSU12930	100	14.33	42	262	2e-74
NC_002662	NC_000964	L71174	BSU15890	100	100	44	280	6e-80
NC_002662	NC_000964	L0032	BSU14390	100	100	47	280	6e-80
NC_002662	NC_000964	L6128	BSU16030	100	100	57	280	4e-80
NC_002662	NC_000964	L181494	BSU16560	100	100	39	280	8e-80
NC_002662	NC_000964	L174321	BSU34050	100	100	57	280	4e-80
NC_002662	NC_000964	L0180	BSU29210	100	100	56	279	9e-80
NC_002662	NC_000964	L109453	BSU08600	100	100	46	278	3e-79
NC_002662	NC_000964	L0104	BSU11190	100	100	43	278	3e-79
NC_002662	NC_000964	L582	BSU40370	100	100	50	278	2e-79
NC_002662	NC_000964	L0213	BSU27600	100	100	52	768	2e-226
NC_002662	NC_000964	L72477	BSU02990	100	100	52	277	4e-79
NC_002662	NC_000964	L84096	BSU24850	100	100	48	277	5e-79
NC_002662	NC_000964	L187771	BSU40360	100	100	45	277	6e-79
NC_002662	NC_000964	L0275	BSU00020	100	100	38	275	2e-78
NC_002662	NC_000964	L0269	BSU25210	100	100	32	275	4e-78
NC_002662	NC_000964	L0362	BSU15730	100	100	47	275	2e-78
NC_002662	NC_000964	L0190	BSU29200	100	100	59	275	2e-78
NC_002662	NC_000964	L135351	BSU40090	100	100	70	275	9e-79
NC_002662	NC_000964	L0024	BSU38860	100	100	43	274	4e-78
NC_002662	NC_000964	L117145	BSU06240	100	100	45	273	8e-78
NC_002662	NC_000964	L0287	BSU06610	100	100	57	762	1e-224
NC_002662	NC_000964	L141260	BSU15740	100	100	41	273	1e-77
NC_002662	NC_000964	L4822	BSU35000	100	100	44	273	7e-78
NC_002662	NC_000964	L189428	BSU34760	100	100	45	273	8e-78
NC_002662	NC_000964	L66281	BSU31800	100	100	40	273	9e-78
NC_002662	NC_000964	L193734	BSU34400	100	100	71	273	3e-78
NC_002662	NC_000964	L177350	BSU06450	100	100	56	271	2e-77
NC_002662	NC_000964	L0207	BSU15280	100	100	37	271	5e-77
NC_002662	NC_000964	L180469	BSU41000	100	100	60	271	2e-77
NC_002662	NC_000964	L158188	BSU24990	31.17	100	46	252	1e-71
NC_002662	NC_000964	L159386	BSU24990	100	100	47	270	6e-77
NC_002662	NC_000964	L108994	BSU27330	100	100	64	270	4e-77
NC_002662	NC_000964	L198033	BSU15520	100	100	66	1379	0
NC_002662	NC_000964	L8990	BSU36830	100	100	77	756	5e-223
NC_002662	NC_000964	L151480	BSU35720	100	100	42	270	2e-76
NC_002662	NC_000964	L109201	BSU38750	100	100	42	270	7e-77
NC_002662	NC_000964	L0295	BSU17390	100	100	46	269	1e-76
NC_002662	NC_000964	L0295	BSU20040	100	79.5	44	253	8e-72
NC_002662	NC_000964	L92192	BSU11370	100	100	51	269	1e-76
NC_002662	NC_000964	L92192	BSU13000	100	25.71	50	231	3e-65
NC_002662	NC_000964	L151330	BSU06430	100	100	44	269	2e-76
NC_002662	NC_000964	L128951	BSU16050	100	100	50	269	1e-76
NC_002662	NC_000964	L0184	BSU15900	100	100	46	268	2e-76
NC_002662	NC_000964	L187815	BSU15780	100	100	49	268	2e-76
NC_002662	NC_000964	L0172	BSU30790	100	100	36	268	4e-76
NC_002662	NC_000964	L166804	BSU31560	100	100	42	268	3e-76
NC_002662	NC_000964	L88252	BSU37150	100	100	65	742	9e-219
NC_002662	NC_000964	L104021	BSU36280	100	100	37	268	8e-76
NC_002662	NC_000964	L0015	BSU09280	100	100	54	267	4e-76
NC_002662	NC_000964	L0233	BSU17570	100	100	37	267	8e-76
NC_002662	NC_000964	L137446	BSU35700	100	100	49	267	9e-76
NC_002662	NC_000964	L199221	BSU37830	100	100	46	266	1e-75
NC_002662	NC_000964	L00157	BSU28190	100	100	66	266	5e-76
NC_002662	NC_000964	L193909	BSU28820	100	20.04	36	214	5e-60
NC_002662	NC_000964	L193909	BSU29860	100	100	44	265	2e-75
NC_002662	NC_000964	L91444	BSU15190	100	100	44	265	2e-75
NC_002662	NC_000964	L12227	BSU25020	100	100	62	265	1e-75
NC_002662	NC_000964	L0381	BSU29660	100	100	67	265	1e-75
NC_002662	NC_000964	L0372	BSU16630	100	100	57	733	7e-216
NC_002662	NC_000964	L147466	BSU27040	100	100	51	265	2e-75
NC_002662	NC_000964	L11745	BSU32830	100	100	41	265	3e-75
NC_002662	NC_000964	L140714	BSU01370	100	100	61	264	2e-75
NC_002662	NC_000964	L129431	BSU00890	100	100	43	263	9e-75
NC_002662	NC_000964	L0093	BSU16770	100	100	47	263	7e-75
NC_002662	NC_000964	L6615	BSU00360	100	100	50	262	1e-74
NC_002662	NC_000964	L82310	BSU35960	100	100	46	260	6e-74
NC_002662	NC_000964	L0265	BSU00210	100	100	59	259	7e-74
NC_002662	NC_000964	L0318	BSU35470	100	100	40	259	2e-73
NC_002662	NC_000964	L0145	BSU35910	100	100	42	259	1e-73
NC_002662	NC_000964	L115968	BSU06360	100	100	69	728	1e-214
NC_002662	NC_000964	L0402	BSU01170	100	100	61	258	1e-73
NC_002662	NC_000964	L81441	BSU24260	100	100	60	258	2e-73
NC_002662	NC_000964	L0094	BSU22490	100	100	51	258	2e-73
NC_002662	NC_000964	L52064	BSU30050	100	100	33	258	5e-73
NC_002662	NC_000964	L143312	BSU11430	40.21	100	33	224	8e-63
NC_002662	NC_000964	L143312	BSU12960	40.21	40.21	31	219	3e-61
NC_002662	NC_000964	L145267	BSU11430	100	100	35	257	1e-72
NC_002662	NC_000964	L145267	BSU12960	100	40.21	31	219	3e-61
NC_002662	NC_000964	L124415	BSU11430	24.94	100	31	194	9e-54
NC_002662	NC_000964	L124415	BSU12960	24.94	40.21	28	172	4e-47
NC_002662	NC_000964	L64373	BSU10250	100	100	38	256	1e-72
NC_002662	NC_000964	L117718	BSU05860	100	100	45	254	4e-72
NC_002662	NC_000964	L0376	BSU16500	100	100	51	254	4e-72
NC_002662	NC_000964	L129379	BSU31480	100	100	37	253	1e-71
NC_002662	NC_000964	L60571	BSU31480	13.45	100	36	224	6e-63
NC_002662	NC_000964	L0185	BSU15910	100	100	51	253	6e-72
NC_002662	NC_000964	L89418	BSU14530	100	100	62	723	5e-213
NC_002662	NC_000964	L149828	BSU15680	100	100	60	253	4e-72
NC_002662	NC_000964	L86157	BSU35920	100	100	46	252	1e-71
NC_002662	NC_000964	L0328	BSU16660	100	100	46	251	3e-71
NC_002662	NC_000964	L183602	BSU16530	100	100	50	251	2e-71
NC_002662	NC_000964	L184033	BSU09930	100	100	40	250	6e-71
NC_002662	NC_000964	L5776	BSU34990	100	100	49	250	5e-71
NC_002662	NC_000964	L165709	BSU02870	100	100	46	249	1e-70
NC_002662	NC_000964	L18206	BSU09890	100	100	42	249	1e-70
NC_002662	NC_000964	L156559	BSU19630	100	100	54	249	9e-71
NC_002662	NC_000964	L0324	BSU22450	100	100	39	249	2e-70
NC_002662	NC_000964	L6563	BSU36810	100	100	78	718	1e-211
NC_002662	NC_000964	L0071	BSU34870	100	100	50	249	9e-71
NC_002662	NC_000964	L86424	BSU39540	100	100	41	249	1e-70
NC_002662	NC_000964	L133858	BSU24210	100	100	42	248	3e-70
NC_002662	NC_000964	L66222	BSU23760	100	100	41	246	1e-69
NC_002662	NC_000964	L63310	BSU39420	100	100	61	246	6e-70
NC_002662	NC_000964	L00196	BSU03270	100	13.98	37	188	3e-52
NC_002662	NC_000964	L00196	BSU32110	100	100	42	244	4e-69
NC_002662	NC_000964	L128696	BSU34150	100	100	37	244	6e-69
NC_002662	NC_000964	L128696	BSU34600	100	26.6	35	236	2e-66
NC_002662	NC_000964	L0382	BSU01330	100	100	76	244	2e-69
NC_002662	NC_000964	L0021	BSU22110	100	100	46	244	4e-69
NC_002662	NC_000964	L190464	BSU34750	100	100	43	244	4e-69
NC_002662	NC_000964	L0292	BSU15710	100	100	49	713	8e-210
NC_002662	NC_000964	L161132	BSU11720	100	100	47	243	6e-69
NC_002662	NC_000964	L181692	BSU15550	100	100	54	243	6e-69
NC_002662	NC_000964	L181858	BSU32370	100	100	35	243	1e-68
NC_002662	NC_000964	L192122	BSU34700	100	22.69	47	215	2e-60
NC_002662	NC_000964	L192122	BSU39640	100	100	50	242	1e-68
NC_002662	NC_000964	L107724	BSU23160	100	100	55	242	1e-68
NC_002662	NC_000964	L0120	BSU28390	100	100	46	242	1e-68
NC_002662	NC_000964	L0182	BSU10170	100	7.2	39	214	5e-60
NC_002662	NC_000964	L0182	BSU11330	100	100	42	241	3e-68
NC_002662	NC_000964	L64737	BSU33730	100	100	45	241	4e-68
NC_002662	NC_000964	L64737	BSU33830	100	78.73	44	241	4e-68
NC_002662	NC_000964	L148346	BSU02140	100	100	35	241	5e-68
NC_002662	NC_000964	L0252	BSU10620	100	100	26	241	1e-67
NC_002662	NC_000964	L120628	BSU13910	100	100	62	702	1e-206
NC_002662	NC_000964	L17654	BSU00710	100	100	43	241	3e-68
NC_002662	NC_000964	L156302	BSU29900	100	100	55	241	2e-68
NC_002662	NC_000964	L131805	BSU30780	100	100	35	241	4e-68
NC_002662	NC_000964	L20847	BSU05830	100	100	36	240	1e-67
NC_002662	NC_000964	L20847	BSU38390	100	17.01	37	236	2e-66
NC_002662	NC_000964	L20847	BSU38580	100	17.2	37	233	1e-65
NC_002662	NC_000964	L31294	BSU05830	17.01	100	33	216	2e-60
NC_002662	NC_000964	L31294	BSU38390	17.01	17.01	33	231	5e-65
NC_002662	NC_000964	L31294	BSU38580	17.01	17.2	32	230	1e-64
NC_002662	NC_000964	L123159	BSU31580	100	100	37	240	1e-67
NC_002662	NC_000964	L123159	BSU38770	100	17.33	29	188	4e-52
NC_002662	NC_000964	L33187	BSU01750	100	100	47	240	5e-68
NC_002662	NC_000964	L79267	BSU14180	100	100	59	239	9e-68
NC_002662	NC_000964	L166512	BSU02860	100	100	50	239	9e-68
NC_002662	NC_000964	L22735	BSU27610	100	100	67	239	5e-68
NC_002662	NC_000964	L35751	BSU35530	100	100	39	239	2e-67
NC_002662	NC_000964	L84502	BSU04780	100	100	53	699	1e-205
NC_002662	NC_000964	L180104	BSU18930	100	26.23	37	132	1e-35
NC_002662	NC_000964	L180104	BSU21500	100	100	37	238	4e-67
NC_002662	NC_000964	L180104	BSU23710	100	7.95	35	174	7e-48
NC_002662	NC_000964	L139168	BSU00100	100	100	35	238	4e-67
NC_002662	NC_000964	L106965	BSU04540	100	44.75	40	221	3e-62
NC_002662	NC_000964	L106965	BSU06320	100	100	45	236	9e-67
NC_002662	NC_000964	L0009	BSU37120	100	100	44	235	2e-66
NC_002662	NC_000964	L0009	BSU39670	100	28.05	43	231	3e-65
NC_002662	NC_000964	L80411	BSU15560	100	100	56	235	1e-66
NC_002662	NC_000964	L167555	BSU11620	100	100	42	234	4e-66
NC_002662	NC_000964	L152002	BSU19170	100	100	39	234	4e-66
NC_002662	NC_000964	L33416	BSU03990	100	100	45	233	1e-65
NC_002662	NC_000964	L24228	BSU27370	100	100	39	233	1e-65
NC_002662	NC_000964	L0243	BSU16170	100	100	49	232	1e-65
NC_002662	NC_000964	L54021	BSU40190	100	100	52	691	3e-203
NC_002662	NC_000964	L0320	BSU16060	100	100	48	232	1e-65
NC_002662	NC_000964	L0101	BSU21910	100	100	48	232	1e-65
NC_002662	NC_000964	L15012	BSU17330	100	100	50	231	3e-65
NC_002662	NC_000964	L104221	BSU25450	100	100	42	231	3e-65
NC_002662	NC_000964	L11851	BSU13010	100	100	38	231	4e-65
NC_002662	NC_000964	L196206	BSU08680	100	100	56	229	6e-65
NC_002662	NC_000964	L0384	BSU01110	100	100	72	229	5e-65
NC_002662	NC_000964	L167426	BSU02850	100	100	48	229	1e-64
NC_002662	NC_000964	L147936	BSU11400	100	6.07	35	172	2e-47
NC_002662	NC_000964	L147936	BSU11450	100	33.25	42	224	4e-63
NC_002662	NC_000964	L147936	BSU12940	100	100	42	228	3e-64
NC_002662	NC_000964	L87336	BSU00390	100	100	42	228	2e-64
NC_002662	NC_000964	L0278	BSU16580	100	100	54	1376	0
NC_002662	NC_000964	L0304	BSU06620	100	100	54	689	1e-202
NC_002662	NC_000964	L187315	BSU33420	100	100	28	228	6e-64
NC_002662	NC_000964	L25115	BSU00680	100	100	65	226	5e-64
NC_002662	NC_000964	L140621	BSU03920	100	100	39	226	9e-64
NC_002662	NC_000964	L166614	BSU11610	100	100	44	224	3e-63
NC_002662	NC_000964	L193121	BSU00340	100	100	47	224	3e-63
NC_002662	NC_000964	L0271	BSU29080	100	100	46	224	4e-63
NC_002662	NC_000964	L0111	BSU33330	60.62	100	30	188	5e-52
NC_002662	NC_000964	L94890	BSU33330	100	100	33	223	1e-62
NC_002662	NC_000964	L0408	BSU01020	100	100	76	223	3e-63
NC_002662	NC_000964	L0131	BSU13250	100	100	51	223	6e-63
NC_002662	NC_000964	L166082	BSU11600	100	100	55	222	1e-62
NC_002662	NC_000964	L73210	BSU14430	100	100	61	687	3e-202
NC_002662	NC_000964	L102062	BSU05660	100	100	53	222	1e-62
NC_002662	NC_000964	L0127	BSU33080	100	100	53	222	1e-62
NC_002662	NC_000964	L0108	BSU11250	100	100	42	221	3e-62
NC_002662	NC_000964	L0109	BSU11250	45.54	100	41	203	9e-57
NC_002662	NC_000964	L1004	BSU34660	100	100	32	221	6e-62
NC_002662	NC_000964	L72391	BSU34540	100	100	56	221	2e-62
NC_002662	NC_000964	L0055	BSU27900	100	100	44	220	6e-62
NC_002662	NC_000964	L88729	BSU38530	100	100	35	220	9e-62
NC_002662	NC_000964	L35134	BSU03070	100	9.01	25	176	2e-48
NC_002662	NC_000964	L35134	BSU32880	100	100	30	219	3e-61
NC_002662	NC_000964	L183563	BSU15530	100	100	48	219	1e-61
NC_002662	NC_000964	L156445	BSU32290	100	100	45	219	1e-61
NC_002662	NC_000964	L21264	BSU00090	100	100	69	685	1e-201
NC_002662	NC_000964	L146623	BSU27050	100	100	42	218	2e-61
NC_002662	NC_000964	L0389	BSU01100	100	100	78	216	3e-61
NC_002662	NC_000964	L0253	BSU22340	100	100	51	216	7e-61
NC_002662	NC_000964	L0060	BSU22700	100	100	37	216	1e-60
NC_002662	NC_000964	L0305	BSU23870	100	100	38	216	2e-60
NC_002662	NC_000964	L2	BSU35250	100	100	40	216	1e-60
NC_002662	NC_000964	L0072	BSU34860	100	100	57	216	6e-61
NC_002662	NC_000964	L91252	BSU11390	100	100	41	215	2e-60
NC_002662	NC_000964	L0164	BSU23270	100	100	45	215	1e-60
NC_002662	NC_000964	L0047	BSU15790	100	100	50	215	1e-60
NC_002662	NC_000964	L33556	BSU01780	100	100	59	685	2e-201
NC_002662	NC_000964	L86251	BSU39550	100	100	42	214	4e-60
NC_002662	NC_000964	L39857	BSU12290	100	54.87	34	185	3e-51
NC_002662	NC_000964	L39857	BSU32100	100	100	34	213	1e-59
NC_002662	NC_000964	L41335	BSU12290	54.87	54.87	34	177	8e-49
NC_002662	NC_000964	L41335	BSU32100	54.87	100	31	204	6e-57
NC_002662	NC_000964	L62179	BSU14850	55.38	100	37	203	1e-56
NC_002662	NC_000964	L107499	BSU14850	100	100	38	213	1e-59
NC_002662	NC_000964	L123777	BSU13220	100	100	31	213	1e-59
NC_002662	NC_000964	L7722	BSU29610	100	100	22	213	2e-59
NC_002662	NC_000964	L0412	BSU01230	100	100	76	212	6e-60
NC_002662	NC_000964	L53019	BSU26280	100	100	47	212	2e-59
NC_002662	NC_000964	L0367	BSU16520	100	100	53	212	8e-60
NC_002662	NC_000964	L143791	BSU22890	100	100	50	212	1e-59
NC_002662	NC_000964	L173881	BSU15230	100	100	39	210	7e-59
NC_002662	NC_000964	L135954	BSU40100	100	100	65	678	2e-199
NC_002662	NC_000964	L80459	BSU24280	100	100	46	210	6e-59
NC_002662	NC_000964	L20937	BSU15050	100	100	36	209	2e-58
NC_002662	NC_000964	L150744	BSU30760	100	100	46	209	1e-58
NC_002662	NC_000964	L128777	BSU07120	100	39.19	42	203	8e-57
NC_002662	NC_000964	L128777	BSU30170	100	100	41	207	5e-58
NC_002662	NC_000964	L5532	BSU00320	100	100	45	207	5e-58
NC_002662	NC_000964	L95240	BSU28870	100	100	63	207	2e-58
NC_002662	NC_000964	L0154	BSU39080	100	100	41	207	5e-58
NC_002662	NC_000964	L0330	BSU00960	100	100	45	206	8e-58
NC_002662	NC_000964	L43452	BSU15850	100	100	47	206	7e-58
NC_002662	NC_000964	L28696	BSU25610	100	100	41	206	8e-58
NC_002662	NC_000964	L0355	BSU28630	100	100	45	672	2e-197
NC_002662	NC_000964	L0388	BSU01420	100	100	82	205	6e-58
NC_002662	NC_000964	L197041	BSU37840	100	100	45	205	2e-57
NC_002662	NC_000964	L128386	BSU01610	100	12.93	37	168	4e-46
NC_002662	NC_000964	L128386	BSU07500	100	13.38	33	163	1e-44
NC_002662	NC_000964	L128386	BSU08460	100	10.2	33	172	2e-47
NC_002662	NC_000964	L128386	BSU33300	100	100	38	204	5e-57
NC_002662	NC_000964	L119891	BSU14360	100	30.74	44	195	2e-54
NC_002662	NC_000964	L119891	BSU33270	100	100	46	204	3e-57
NC_002662	NC_000964	L0166	BSU23250	100	100	66	204	2e-57
NC_002662	NC_000964	L22691	BSU11120	100	100	38	203	8e-57
NC_002662	NC_000964	L0210	BSU40960	100	100	43	203	8e-57
NC_002662	NC_000964	L3846	BSU00280	100	100	49	202	1e-56
NC_002662	NC_000964	L99798	BSU07840	100	100	29	202	1e-55
NC_002662	NC_000964	L0404	BSU01310	100	100	57	202	8e-57
NC_002662	NC_000964	L0347	BSU00820	100	100	65	670	4e-197
NC_002662	NC_000964	L0281	BSU28980	100	100	41	202	2e-56
NC_002662	NC_000964	L14408	BSU02360	100	100	51	201	3e-56
NC_002662	NC_000964	L14408	BSU35020	100	12.54	49	191	3e-53
NC_002662	NC_000964	L182799	BSU16540	100	100	46	201	3e-56
NC_002662	NC_000964	L0086	BSU02390	100	100	38	199	2e-55
NC_002662	NC_000964	L0086	BSU38550	100	46.2	37	196	1e-54
NC_002662	NC_000964	L173068	BSU35010	100	100	33	199	2e-55
NC_002662	NC_000964	L0198	BSU21900	100	100	55	198	1e-55
NC_002662	NC_000964	L0227	BSU15470	100	100	58	197	3e-55
NC_002662	NC_000964	L136652	BSU26830	100	100	48	197	4e-55
NC_002662	NC_000964	L32653	BSU37970	100	100	48	197	4e-55
NC_002662	NC_000964	L0410	BSU01260	100	100	80	196	3e-55
NC_002662	NC_000964	L76107	BSU15650	100	100	42	670	8e-197
NC_002662	NC_000964	L0326	BSU15930	100	100	45	196	8e-55
NC_002662	NC_000964	L44550	BSU15340	100	100	42	196	9e-55
NC_002662	NC_000964	L131778	BSU41040	100	100	39	196	9e-55
NC_002662	NC_000964	L0091	BSU32240	100	100	39	196	1e-54
NC_002662	NC_000964	L98095	BSU35510	100	100	46	196	7e-55
NC_002662	NC_000964	L0070	BSU34880	100	100	46	196	8e-55
NC_002662	NC_000964	L0117	BSU13120	100	100	44	195	3e-54
NC_002662	NC_000964	L0117	BSU18470	100	15.55	43	194	6e-54
NC_002662	NC_000964	L125707	BSU32630	100	100	35	195	3e-54
NC_002662	NC_000964	L20683	BSU22510	100	100	46	194	3e-54
NC_002662	NC_000964	L21717	BSU22510	66.84	100	44	186	7e-52
NC_002662	NC_000964	L0385	BSU01300	100	100	70	194	1e-54
NC_002662	NC_000964	L0014	BSU09290	100	100	62	662	1e-194
NC_002662	NC_000964	L159396	BSU22070	100	100	52	194	2e-54
NC_002662	NC_000964	L0001	BSU34550	100	100	48	193	6e-54
NC_002662	NC_000964	L0140	BSU27320	100	100	64	192	7e-54
NC_002662	NC_000964	L0365	BSU00530	100	100	50	191	2e-53
NC_002662	NC_000964	L131245	BSU22310	100	100	51	191	2e-53
NC_002662	NC_000964	L0052	BSU22670	100	100	32	190	8e-53
NC_002662	NC_000964	L0076	BSU28250	100	100	49	190	4e-53
NC_002662	NC_000964	L32389	BSU35310	100	100	53	190	4e-53
NC_002662	NC_000964	L0150	BSU07820	100	100	42	189	1e-52
NC_002662	NC_000964	L0407	BSU01040	100	100	62	189	6e-53
NC_002662	NC_000964	L0346	BSU27550	100	100	58	661	3e-194
NC_002662	NC_000964	L106608	BSU05160	100	100	35	189	1e-52
NC_002662	NC_000964	L0130	BSU13260	100	100	31	189	2e-52
NC_002662	NC_000964	L120355	BSU15380	100	100	43	189	1e-52
NC_002662	NC_000964	L106374	BSU25640	100	100	45	189	7e-53
NC_002662	NC_000964	L91569	BSU04360	100	100	40	188	4e-52
NC_002662	NC_000964	L0300	BSU40900	16.56	100	62	166	5e-46
NC_002662	NC_000964	L0301	BSU40900	11.92	100	65	164	2e-45
NC_002662	NC_000964	L0302	BSU40900	100	100	60	187	3e-52
NC_002662	NC_000964	L187918	BSU06190	100	100	32	187	6e-52
NC_002662	NC_000964	L0411	BSU01350	100	100	63	187	2e-52
NC_002662	NC_000964	L0200	BSU11710	100	100	38	187	5e-52
NC_002662	NC_000964	L84937	BSU25170	100	100	42	187.3	6e-52
NC_002662	NC_000964	L0119	BSU18450	100	100	49	1366	0
NC_002662	NC_000964	L101706	BSU07420	100	100	61	659	9e-194
NC_002662	NC_000964	L193644	BSU21690	22.41	100	54	182	8e-51
NC_002662	NC_000964	L67708	BSU21690	100	100	53	186	5e-52
NC_002662	NC_000964	L883	BSU01380	100	100	42	186	9e-52
NC_002662	NC_000964	L184516	BSU37570	100	100	29	186	2e-51
NC_002662	NC_000964	L187716	BSU38110	100	100	41	186	9e-52
NC_002662	NC_000964	L109882	BSU31170	100	100	33	185	2e-51
NC_002662	NC_000964	L163056	BSU39490	100	100	45	185	1e-51
NC_002662	NC_000964	L125485	BSU10240	100	100	44	184	3e-51
NC_002662	NC_000964	L152487	BSU06420	100	100	60	184	2e-51
NC_002662	NC_000964	L63684	BSU33530	100	100	32	184	5e-51
NC_002662	NC_000964	L72137	BSU12680	15.42	15.42	33	136.8	4e-36
NC_002662	NC_000964	L72137	BSU26030	15.42	100	31	179.2	8e-49
NC_002662	NC_000964	L25762	BSU12680	100	15.42	40	144.4	2e-38
NC_002662	NC_000964	L25762	BSU26030	100	100	25	182.8	6e-50
NC_002662	NC_000964	L29491	BSU32670	100	100	66	655	1e-192
NC_002662	NC_000964	L105256	BSU25440	100	100	46	183	7e-51
NC_002662	NC_000964	L80191	BSU12870	100	100	36	182	2e-50
NC_002662	NC_000964	L0386	BSU01500	100	100	70	182	5e-51
NC_002662	NC_000964	L198056	BSU40880	100	100	42	182	1e-50
NC_002662	NC_000964	L0153	BSU36300	100	100	41	182	1e-50
NC_002662	NC_000964	L128697	BSU34140	100	100	36	181	3e-50
NC_002662	NC_000964	L128697	BSU34590	100	21.72	37	175	2e-48
NC_002662	NC_000964	L161988	BSU08930	100	100	53	181	1e-50
NC_002662	NC_000964	L0031	BSU14380	100	100	42	181	3e-50
NC_002662	NC_000964	L152588	BSU10650	100	100	26	181	2e-49
NC_002662	NC_000964	L111484	BSU28360	100	100	51	181	2e-50
NC_002662	NC_000964	L0294	BSU17380	100	33.88	47	635	2e-186
NC_002662	NC_000964	L0294	BSU20060	100	100	48	651	5e-191
NC_002662	NC_000964	L132875	BSU28620	100	100	42	181	4e-50
NC_002662	NC_000964	L0087	BSU00930	100	100	55	180	5e-50
NC_002662	NC_000964	L0409	BSU01490	100	100	60	180	2e-50
NC_002662	NC_000964	L149891	BSU30740	100	100	38	180	7e-50
NC_002662	NC_000964	L196779	BSU28650	100	100	44	179	1e-49
NC_002662	NC_000964	L140754	BSU15760	100	100	41	179	1e-49
NC_002662	NC_000964	L0068	BSU34900	100	100	51	179	8e-50
NC_002662	NC_000964	L185851	BSU40230	100	100	54	179	6e-50
NC_002662	NC_000964	L0175	BSU22780	100	100	49	178	2e-49
NC_002662	NC_000964	L0331	BSU01480	100	100	41	177	4e-49
NC_002662	NC_000964	L12179	BSU40420	100	100	74	649	7e-191
NC_002662	NC_000964	L97827	BSU21790	100	100	43	177	4e-49
NC_002662	NC_000964	L115706	BSU38120	100	100	32	177	8e-49
NC_002662	NC_000964	L160560	BSU33600	100	100	58	177	2e-49
NC_002662	NC_000964	L122401	BSU32740	100	100	43	175	2e-48
NC_002662	NC_000964	L102491	BSU25560	100	100	33	175	3e-48
NC_002662	NC_000964	L138756	BSU35710	100	100	33	175	2e-48
NC_002662	NC_000964	L96605	BSU38480	100	100	45	175	1e-48
NC_002662	NC_000964	L0416	BSU28850	100	100	73	175	5e-49
NC_002662	NC_000964	L65675	BSU33720	100	100	41	174	3e-48
NC_002662	NC_000964	L65675	BSU33820	100	100	42	174	3e-48
NC_002662	NC_000964	L0390	BSU01410	100	100	69	174	1e-48
NC_002662	NC_000964	L0204	BSU00690	100	100	55	646	9e-190
NC_002662	NC_000964	L0413	BSU01440	100	100	76	174	1e-48
NC_002662	NC_000964	L0168	BSU30830	100	100	34	174	8e-48
NC_002662	NC_000964	L55758	BSU27010	100	100	34	174	5e-48
NC_002662	NC_000964	L170983	BSU18370	100	100	27	173	2e-47
NC_002662	NC_000964	L5517	BSU18070	100	100	47	173	5e-48
NC_002662	NC_000964	L42411	BSU14050	100	100	37	173	9e-48
NC_002662	NC_000964	L0167	BSU16670	100	100	37	172	2e-47
NC_002662	NC_000964	L155396	BSU29920	100	100	33	172	2e-47
NC_002662	NC_000964	L54059	BSU27350	100	100	33	172	2e-47
NC_002662	NC_000964	L129403	BSU33320	100	6.93	34	152	2e-41
NC_002662	NC_000964	L129403	BSU39610	100	100	35	171	4e-47
NC_002662	NC_000964	L0046	BSU23860	100	100	68	646	6e-190
NC_002662	NC_000964	L157316	BSU01010	100	100	50	171	2e-47
NC_002662	NC_000964	L58643	BSU31150	100	100	38	171	3e-47
NC_002662	NC_000964	L0344	BSU37330	100	100	30	171	7e-47
NC_002662	NC_000964	L65498	BSU01060	100	100	45	170	4e-47
NC_002662	NC_000964	L0387	BSU01150	100	100	80	170	1e-47
NC_002662	NC_000964	L6876	BSU16020	100	100	47	170	3e-47
NC_002662	NC_000964	L13187	BSU17150	100	100	32	170	1e-46
NC_002662	NC_000964	L186258	BSU22740	9.56	100	31	148	4e-40
NC_002662	NC_000964	L179531	BSU22740	100	100	35	169	2e-46
NC_002662	NC_000964	L0178	BSU00750	100	100	50	169	8e-47
NC_002662	NC_000964	L68401	BSU11030	100	100	37	169	1e-46
NC_002662	NC_000964	L22116	BSU40110	100	100	65	644	3e-189
NC_002662	NC_000964	L132777	BSU27270	100	100	40	169	1e-46
NC_002662	NC_000964	L30901	BSU04160	100	100	28	167	2e-45
NC_002662	NC_000964	L0415	BSU16040	100	100	74	167	1e-46
NC_002662	NC_000964	L0149	BSU01810	100	100	44	166	7e-46
NC_002662	NC_000964	L320	BSU37820	100	100	39	166	1e-45
NC_002662	NC_000964	L133761	BSU23610	100	100	50	166	6e-46
NC_002662	NC_000964	L0069	BSU34890	100	100	47	166	7e-46
NC_002662	NC_000964	L154885	BSU14560	100	100	49	165	1e-45
NC_002662	NC_000964	L192996	BSU21680	100	100	62	165	8e-46
NC_002662	NC_000964	L0048	BSU22630	100	100	37	165	2e-45
NC_002662	NC_000964	L88187	BSU06440	100	100	74	640	4e-188
NC_002662	NC_000964	L0126	BSU33090	100	100	41	165	3e-45
NC_002662	NC_000964	L1530	BSU37720	100	100	40	164	4e-45
NC_002662	NC_000964	L1530	BSU39840	100	5.56	37	130	7e-35
NC_002662	NC_000964	L195751	BSU29820	100	100	45	164	3e-45
NC_002662	NC_000964	L49325	BSU26650	100	100	31	164	5e-45
NC_002662	NC_000964	L11729	BSU36870	100	100	41	164	4e-45
NC_002662	NC_000964	L127476	BSU01620	100	24.18	27	136	1e-36
NC_002662	NC_000964	L127476	BSU07510	100	17.44	33	162	2e-44
NC_002662	NC_000964	L127476	BSU08450	100	15.54	26	120	9e-32
NC_002662	NC_000964	L127476	BSU33310	100	100	33	163	1e-44
NC_002662	NC_000964	L0377	BSU24450	100	100	45	163	5e-45
NC_002662	NC_000964	L0266	BSU27740	100	100	47	163	5e-45
NC_002662	NC_000964	L0133	BSU34720	100	100	39	162	1e-44
NC_002662	NC_000964	L0133	BSU39660	100	19.81	43	161	3e-44
NC_002662	NC_000964	L0084	BSU23070	100	100	38	162	4e-44
NC_002662	NC_000964	L0323	BSU33610	100	100	46	637	6e-187
NC_002662	NC_000964	L0228	BSU11650	100	100	37	162	1e-44
NC_002662	NC_000964	L0306	BSU28040	100	100	41	162	1e-44
NC_002662	NC_000964	L169230	BSU36490	100	100	53	162	1e-44
NC_002662	NC_000964	L123851	BSU11110	100	100	34	161	3e-44
NC_002662	NC_000964	L157023	BSU29000	100	100	49	161	1e-44
NC_002662	NC_000964	L74738	BSU29480	100	100	35	161	4e-44
NC_002662	NC_000964	L132585	BSU11500	100	100	58	160	2e-44
NC_002662	NC_000964	L128550	BSU24790	100	100	45	160	5e-44
NC_002662	NC_000964	L0202	BSU38020	100	100	39	160	7e-44
NC_002662	NC_000964	L0313	BSU24730	100	100	37	160	9e-44
NC_002662	NC_000964	L0100	BSU13180	100	100	47	636	1e-186
NC_002662	NC_000964	L198787	BSU22590	100	100	26	159	2e-43
NC_002662	NC_000964	L142722	BSU02690	100	100	35	158	4e-43
NC_002662	NC_000964	L81453	BSU12100	100	100	40	158	5e-43
NC_002662	NC_000964	L0212	BSU25490	100	100	28	158	3e-43
NC_002662	NC_000964	L59930	BSU29060	100	100	48	158	2e-43
NC_002662	NC_000964	L71932	BSU05970	100	100	49	157	4e-43
NC_002662	NC_000964	L29477	BSU15060	100	100	34	157	9e-43
NC_002662	NC_000964	L164626	BSU06510	100	100	45	157	3e-43
NC_002662	NC_000964	L12335	BSU30870	100	100	35	157	6e-43
NC_002662	NC_000964	L67186	BSU09440	100	100	35	156	2e-42
NC_002662	NC_000964	L67186	BSU24140	100	9.65	33	132	3e-35
NC_002662	NC_000964	L67186	BSU29140	100	20.18	37	151	5e-41
NC_002662	NC_000964	L0256	BSU35160	100	100	66	1273	0
NC_002662	NC_000964	L0258	BSU28490	100	100	55	636	9e-187
NC_002662	NC_000964	L127182	BSU00180	100	100	50	155	1e-42
NC_002662	NC_000964	L186839	BSU17280	100	100	57	155	9e-43
NC_002662	NC_000964	L0396	BSU01200	100	100	77	155	4e-43
NC_002662	NC_000964	L53929	BSU15180	100	100	30	155	4e-42
NC_002662	NC_000964	L81206	BSU36080	100	100	45	154	3e-42
NC_002662	NC_000964	L97131	BSU30960	100	100	29	154	6e-42
NC_002662	NC_000964	L38650	BSU23970	100	100	38	154	3e-42
NC_002662	NC_000964	L190278	BSU26970	100	100	35	154	6e-42
NC_002662	NC_000964	L190126	BSU30370	100	100	27	154	1e-41
NC_002662	NC_000964	L1734467	BSU40850	100	100	40	154	2e-42
NC_002662	NC_000964	L0262	BSU15870	100	100	51	635	2e-186
NC_002662	NC_000964	L192192	BSU04490	100	27.95	31	143	1e-38
NC_002662	NC_000964	L192192	BSU08310	100	5.91	31	150	8e-41
NC_002662	NC_000964	L192192	BSU09080	100	100	30	153	1e-41
NC_002662	NC_000964	L0358	BSU11420	100	100	35	153	1e-41
NC_002662	NC_000964	L143879	BSU14550	100	100	35	153	8e-42
NC_002662	NC_000964	L84257	BSU25180	100	100	43	153	6e-42
NC_002662	NC_000964	L188472	BSU37000	100	100	39	153	9e-42
NC_002662	NC_000964	L3272	BSU36620	100	100	42	153	6e-42
NC_002662	NC_000964	L171802	BSU38330	100	100	35	152	1e-41
NC_002662	NC_000964	L171802	BSU40020	100	5.97	35	142	2e-38
NC_002662	NC_000964	L0280	BSU00310	100	100	32	152	2e-41
NC_002662	NC_000964	L88730	BSU00410	100	100	48	152	1e-41
NC_002662	NC_000964	L158343	BSU23980	100	100	40	152	2e-41
NC_002662	NC_000964	L165279	BSU31550	100	100	62	625	1e-183
NC_002662	NC_000964	L118668	BSU15410	100	100	35	152	2e-41
NC_002662	NC_000964	L115551	BSU33540	100	100	39	152	1e-41
NC_002662	NC_000964	L32666	BSU16850	100	100	40	152	1e-41
NC_002662	NC_000964	L11493	BSU25780	100	100	58	152	6e-42
NC_002662	NC_000964	L0079	BSU28300	100	100	48	152	9e-42
NC_002662	NC_000964	L2183	BSU31120	100	100	43	152	2e-41
NC_002662	NC_000964	L22498	BSU15010	100	100	50	151	2e-41
NC_002662	NC_000964	L0417	BSU27960	100	100	67	151	7e-42
NC_002662	NC_000964	L86338	BSU36910	100	100	47	151	2e-41
NC_002662	NC_000964	L0321	BSU36000	100	100	34	151	3e-41
NC_002662	NC_000964	L73239	BSU05950	100	100	52	622	2e-182
NC_002662	NC_000964	L94760	BSU03730	100	100	48	150	5e-41
NC_002662	NC_000964	L157841	BSU07330	100	100	35	150	5e-41
NC_002662	NC_000964	L0188	BSU36370	100	100	58	150	2e-41
NC_002662	NC_000964	L108989	BSU23220	100	100	39	149	1e-40
NC_002662	NC_000964	L31137	BSU32680	100	100	52	149	5e-41
NC_002662	NC_000964	L166912	BSU15700	100	100	45	148	4e-40
NC_002662	NC_000964	L164312	BSU23890	100	100	36	148	3e-40
NC_002662	NC_000964	L55507	BSU39010	100	100	38	148	3e-40
NC_002662	NC_000964	L45616	BSU35520	100	100	31	147	8e-40
NC_002662	NC_000964	L45616	BSU35650	100	12.81	31	115	3e-30
NC_002662	NC_000964	L45616	BSU35840	100	6.65	25	94.4	5e-24
NC_002662	NC_000964	L109379	BSU35650	12.81	12.81	25	50.1	9e-11
NC_002662	NC_000964	L0170	BSU30810	100	100	35	147	5e-40
NC_002662	NC_000964	L0371	BSU01130	100	100	76	620	3e-182
NC_002662	NC_000964	L0061	BSU25660	100	100	37	147	6e-40
NC_002662	NC_000964	L94534	BSU25320	100	100	49	146	5e-40
NC_002662	NC_000964	L29672	BSU16920	100	100	44	146	7e-40
NC_002662	NC_000964	L147291	BSU01690	100	100	31	145	2e-39
NC_002662	NC_000964	L133547	BSU29030	100	100	62	145	7e-40
NC_002662	NC_000964	L152603	BSU35760	100	100	31	145	3e-39
NC_002662	NC_000964	L0151	BSU35030	100	100	34	145	2e-39
NC_002662	NC_000964	L0201	BSU38290	100	100	38	145	2e-39
NC_002662	NC_000964	L129753	BSU07110	100	100	26	144	5e-39
NC_002662	NC_000964	L129753	BSU30130	100	14.11	27	92.8	5e-24
NC_002662	NC_000964	L0414	BSU01320	100	100	69	144	1e-39
NC_002662	NC_000964	L179659	BSU03410	100	100	59	617	3e-181
NC_002662	NC_000964	L0121	BSU23380	100	100	29	144	8e-39
NC_002662	NC_000964	L133367	BSU14670	100	100	38	143	8e-39
NC_002662	NC_000964	L86881	BSU32520	100	100	32	143	1e-38
NC_002662	NC_000964	L0418	BSU01210	100	100	62	142	4e-39
NC_002662	NC_000964	L60959	BSU10030	100	100	56	142	7e-39
NC_002662	NC_000964	L176399	BSU11640	100	100	28	142	5e-38
NC_002662	NC_000964	L50637	BSU34090	100	100	34	142	2e-38
NC_002662	NC_000964	L0406	BSU40500	100	100	51	142	7e-39
NC_002662	NC_000964	L77482	BSU32980	14.03	100	36	130	7e-35
NC_002662	NC_000964	L142816	BSU32980	100	100	35	141	4e-38
NC_002662	NC_000964	L186107	BSU19230	100	100	39	141	2e-38
NC_002662	NC_000964	L107468	BSU31750	100	100	62	617	4e-181
NC_002662	NC_000964	L86471	BSU25680	100	100	38	141	2e-38
NC_002662	NC_000964	L13145	BSU31050	100	100	32	141	6e-38
NC_002662	NC_000964	L19816	BSU35740	100	100	53	140	2e-38
NC_002662	NC_000964	L150584	BSU35740	73.33	100	50	134	1e-36
NC_002662	NC_000964	L135991	BSU23800	100	100	31	140	7e-38
NC_002662	NC_000964	L135991	BSU18480	100	19.29	30	135	2e-36
NC_002662	NC_000964	L128695	BSU34160	100	100	30	140	1e-37
NC_002662	NC_000964	L128695	BSU34610	100	17.1	30	115	4e-30
NC_002662	NC_000964	L0405	BSU01050	100	100	61	140	2e-38
NC_002662	NC_000964	L0394	BSU01250	100	100	81	140	1e-38
NC_002662	NC_000964	L173313	BSU11140	100	100	32	140	7e-38
NC_002662	NC_000964	L106031	BSU38800	100	100	38	140	7e-38
NC_002662	NC_000964	L1762179	BSU27060	100	100	42	140	3e-38
NC_002662	NC_000964	L0118	BSU17460	100	100	67	616	6e-181
NC_002662	NC_000964	L16848	BSU09900	100	100	27	139	2e-37
NC_002662	NC_000964	L62931	BSU25300	100	100	52	138	1e-37
NC_002662	NC_000964	L91807	BSU05920	100	100	35	137	4e-37
NC_002662	NC_000964	L165247	BSU18750	100	100	42	125	2e-33
NC_002662	NC_000964	L0051	BSU22660	100	100	40	137	5e-37
NC_002662	NC_000964	L0022	BSU22100	100	100	36	137	3e-37
NC_002662	NC_000964	L176579	BSU34030	100	100	37	137	5e-37
NC_002662	NC_000964	L85737	BSU35930	100	100	56	137	2e-37
NC_002662	NC_000964	L119032	BSU13430	100	15.83	37	121	3e-32
NC_002662	NC_000964	L119032	BSU18190	100	100	38	136	7e-37
NC_002662	NC_000964	L0107	BSU11210	100	100	33	136	1e-36
NC_002662	NC_000964	L0356	BSU16570	100	100	55	609	1e-178
NC_002662	NC_000964	L1007	BSU02130	100	11.36	39	132	2e-35
NC_002662	NC_000964	L1007	BSU09620	100	100	36	134	4e-36
NC_002662	NC_000964	L123536	BSU23640	100	100	28	134	5e-36
NC_002662	NC_000964	L15267	BSU23640	13.33	100	25	94.7	3e-24
NC_002662	NC_000964	L154438	BSU10820	100	100	26	134	8e-36
NC_002662	NC_000964	L0421	BSU27940	100	100	74	134	8e-37
NC_002662	NC_000964	L131937	BSU22190	100	100	41	133	5e-36
NC_002662	NC_000964	L26998	BSU25630	100	100	37	133	5e-36
NC_002662	NC_000964	L110564	BSU27590	100	100	51	133	3e-36
NC_002662	NC_000964	L0066	BSU34920	100	100	44	133	6e-36
NC_002662	NC_000964	L4747	BSU35480	100	100	35	133	9e-36
NC_002662	NC_000964	L182559	BSU17680	100	100	33	132	2e-35
NC_002662	NC_000964	L182559	BSU21820	100	11.01	30	94	5e-24
NC_002662	NC_000964	L0007	BSU33900	100	100	72	608	2e-178
NC_002662	NC_000964	L99502	BSU21740	100	100	36	132	2e-35
NC_002662	NC_000964	L153086	BSU37580	100	100	45	132	8e-36
NC_002662	NC_000964	L148957	BSU30770	100	100	28	132	2e-35
NC_002662	NC_000964	L0132	BSU34710	100	6.27	35	126	2e-33
NC_002662	NC_000964	L0132	BSU39650	100	100	35	130	9e-35
NC_002662	NC_000964	L52644	BSU00480	100	100	53	130	2e-35
NC_002662	NC_000964	L11083	BSU22870	100	100	37	130	5e-35
NC_002662	NC_000964	L141634	BSU30490	100	100	42	130	4e-35
NC_002662	NC_000964	L118475	BSU32730	50.34	100	34	125	2e-33
NC_002662	NC_000964	L120334	BSU32730	100	100	33	129	1e-34
NC_002662	NC_000964	L159954	BSU03860	100	100	37	129	1e-34
NC_002662	NC_000964	L106356	BSU11160	100	100	56	129	3e-35
NC_002662	NC_000964	L0352	BSU30320	100	100	71	1163	0
NC_002662	NC_000964	L180415	BSU27480	100	100	42	602	2e-176
NC_002662	NC_000964	L1006	BSU25280	100	100	29	129	1e-34
NC_002662	NC_000964	L43222	BSU08520	100	100	35	129	1e-34
NC_002662	NC_000964	L80399	BSU04300	100	100	28	128	5e-34
NC_002662	NC_000964	L98542	BSU04300	10.83	100	26	109	3e-28
NC_002662	NC_000964	L158834	BSU18080	100	100	48	128	1e-34
NC_002662	NC_000964	L18647	BSU37220	100	100	40	128	1e-34
NC_002662	NC_000964	L32907	BSU03980	100	100	49	127	1e-33
NC_002662	NC_000964	L88446	BSU11380	100	100	28	127	1e-33
NC_002662	NC_000964	L67624	BSU07880	100	100	47	127	2e-34
NC_002662	NC_000964	L16653	BSU34280	100	100	35	127	8e-34
NC_002662	NC_000964	L0062	BSU23080	100	100	38	127	5e-34
NC_002662	NC_000964	L150593	BSU16960	100	100	60	601	3e-176
NC_002662	NC_000964	L133932	BSU37020	100	100	50	127	2e-34
NC_002662	NC_000964	L0316	BSU25590	100	100	35	127	4e-34
NC_002662	NC_000964	L0319	BSU35450	100	100	39	127	4e-34
NC_002662	NC_000964	L86677	BSU04790	100	100	44	126	5e-34
NC_002662	NC_000964	L93481	BSU00140	100	100	36	125	2e-33
NC_002662	NC_000964	L169971	BSU00140	37.1	100	35	122	1e-32
NC_002662	NC_000964	L0393	BSU15990	100	100	65	125	4e-34
NC_002662	NC_000964	L0273	BSU25480	100	100	43	125	1e-33
NC_002662	NC_000964	L13324	BSU35600	100	100	20	125	5e-33
NC_002662	NC_000964	L98749	BSU28020	100	100	31	125	2e-33
NC_002662	NC_000964	L96658	BSU34800	100	100	29	125	4e-33
NC_002662	NC_000964	L0293	BSU28580	100	100	43	599	2e-175
NC_002662	NC_000964	L0176	BSU00770	100	100	32	124	5e-33
NC_002662	NC_000964	L39484	BSU29940	100	100	29	124	5e-33
NC_002662	NC_000964	L101219	BSU00950	100	100	54	123	3e-33
NC_002662	NC_000964	L122632	BSU14210	100	100	37	123	9e-33
NC_002662	NC_000964	L108430	BSU23210	100	100	40	123	6e-33
NC_002662	NC_000964	L179660	BSU40000	100	100	34	123	1e-32
NC_002662	NC_000964	L194050	BSU03300	100	40.86	27	116	4e-30
NC_002662	NC_000964	L194050	BSU03320	100	100	28	122	6e-32
NC_002662	NC_000964	L0366	BSU01390	100	100	80	122	3e-33
NC_002662	NC_000964	L0327	BSU10640	100	100	30	122	3e-32
NC_002662	NC_000964	L0191	BSU22440	100	100	31	122	2e-32
NC_002662	NC_000964	L158710	BSU06520	100	100	59	589	1e-172
NC_002662	NC_000964	L196017	BSU32810	100	100	52	122	5e-33
NC_002662	NC_000964	L0225	BSU10560	100	6.67	36	98.2	3e-25
NC_002662	NC_000964	L0225	BSU13870	100	9.02	33	93.2	1e-23
NC_002662	NC_000964	L0225	BSU40870	100	100	43	120	8e-32
NC_002662	NC_000964	L195257	BSU15830	100	100	43	120	2e-32
NC_002662	NC_000964	L26878	BSU32060	100	100	42	120	3e-32
NC_002662	NC_000964	L0383	BSU40910	100	100	60	120	1e-32
NC_002662	NC_000964	L121253	BSU03610	100	5.94	29	73.9	5e-18
NC_002662	NC_000964	L121253	BSU39500	100	100	36	119	1e-31
NC_002662	NC_000964	L57113	BSU10050	100	100	33	119	2e-31
NC_002662	NC_000964	L0065	BSU22620	100	100	27	119	2e-31
NC_002662	NC_000964	L0392	BSU16680	100	100	62	119	2e-32
NC_002662	NC_000964	L165684	BSU27360	100	100	36	119	1e-31
NC_002662	NC_000964	L84240	BSU35940	100	100	59	589	1e-172
NC_002662	NC_000964	L110165	BSU08880	100	100	64	118	5e-32
NC_002662	NC_000964	L197697	BSU14150	100	100	41	118	1e-31
NC_002662	NC_000964	L94809	BSU38300	100	100	33	118	3e-31
NC_002662	NC_000964	L187450	BSU38490	100	100	26	117	7e-31
NC_002662	NC_000964	L171002	BSU38490	7.32	100	25	66.2	1e-15
NC_002662	NC_000964	L112353	BSU38490	19.87	100	27	89.7	1e-22
NC_002662	NC_000964	L44542	BSU05910	100	100	47	117	3e-31
NC_002662	NC_000964	L1778	BSU07900	100	100	27	117	6e-31
NC_002662	NC_000964	L162009	BSU29370	100	45.43	28	99.4	1e-25
NC_002662	NC_000964	L162009	BSU29380	100	100	30	116	1e-30
NC_002662	NC_000964	L120335	BSU13900	100	100	61	116	2e-31
NC_002662	NC_000964	L119013	BSU10260	100	100	38	116	8e-31
NC_002662	NC_000964	L48477	BSU04800	100	100	26	115	3e-30
NC_002662	NC_000964	L7798	BSU04800	37.61	100	26	101	5e-26
NC_002662	NC_000964	L0307	BSU29230	100	100	37	588	5e-172
NC_002662	NC_000964	L117444	BSU09110	49.1	100	29	105	2e-27
NC_002662	NC_000964	L119452	BSU09110	100	100	32	115	2e-30
NC_002662	NC_000964	L137630	BSU27870	100	100	32	115	5e-30
NC_002662	NC_000964	L137630	BSU28440	100	5.5	26	87.4	1e-21
NC_002662	NC_000964	L0420	BSU01270	100	100	59	115	5e-31
NC_002662	NC_000964	L9255	BSU08340	100	100	39	115	1e-30
NC_002662	NC_000964	L195366	BSU14650	100	100	33	115	2e-30
NC_002662	NC_000964	L183216	BSU32310	100	100	54	115	4e-31
NC_002662	NC_000964	L48789	BSU02770	100	100	34	114	5e-30
NC_002662	NC_000964	L48789	BSU09530	100	18.96	31	109	2e-28
NC_002662	NC_000964	L48789	BSU23620	100	5.19	30	73.2	1e-17
NC_002662	NC_000964	L48789	BSU39780	100	45.51	32	103	1e-26
NC_002662	NC_000964	L76469	BSU35730	100	100	25	114	1e-29
NC_002662	NC_000964	L78550	BSU35730	8.94	100	23	106	3e-27
NC_002662	NC_000964	L0223	BSU00830	100	100	45	114	2e-30
NC_002662	NC_000964	L141748	BSU27390	100	100	53	114	2e-30
NC_002662	NC_000964	L185031	BSU14400	100	100	52	586	1e-171
NC_002662	NC_000964	L114325	BSU09540	100	100	36	113	6e-30
NC_002662	NC_000964	L57401	BSU15970	100	100	51	112	4e-30
NC_002662	NC_000964	L0314	BSU24720	100	100	26	112	2e-29
NC_002662	NC_000964	L183902	BSU13140	100	100	45	111	1e-29
NC_002662	NC_000964	L183902	BSU13160	100	18.12	43	106	4e-28
NC_002662	NC_000964	L0391	BSU01290	100	100	81	111	6e-30
NC_002662	NC_000964	L0425	BSU30700	100	100	60	111	6e-30
NC_002662	NC_000964	L153973	BSU36360	100	100	47	111	1e-29
NC_002662	NC_000964	L0195	BSU28500	100	100	55	110	2e-29
NC_002662	NC_000964	L0341	BSU34930	100	100	27	110	1e-28
NC_002662	NC_000964	L83481	BSU32380	100	100	27	110	7e-29
NC_002662	NC_000964	L0156	BSU22840	100	100	66	585	1e-171
NC_002662	NC_000964	L173151	BSU16590	100	100	37	109	6e-29
NC_002662	NC_000964	L141485	BSU27400	100	100	59	109	3e-29
NC_002662	NC_000964	L0146	BSU33970	100	100	26	109	2e-28
NC_002662	NC_000964	L0214	BSU03170	100	7.36	32	78.6	3e-19
NC_002662	NC_000964	L0214	BSU18460	100	100	29	108	3e-28
NC_002662	NC_000964	L0214	BSU38310	100	100	27	108	3e-28
NC_002662	NC_000964	L0214	BSU40670	100	15.73	32	80.9	4e-20
NC_002662	NC_000964	L172505	BSU05120	100	100	76	108	5e-29
NC_002662	NC_000964	L117090	BSU05120	13.79	100	75	107	1e-28
NC_002662	NC_000964	L0220	BSU37650	100	100	30	108	3e-28
NC_002662	NC_000964	L0217	BSU37650	43.69	100	29	95.9	1e-24
NC_002662	NC_000964	L28204	BSU25620	100	100	47	108	8e-29
NC_002662	NC_000964	L65029	BSU30670	100	100	40	108	1e-28
NC_002662	NC_000964	L144410	BSU38540	100	100	33	108	3e-28
NC_002662	NC_000964	L68758	BSU09370	13.8	100	45	143	2e-38
NC_002662	NC_000964	L68758	BSU09420	13.8	21.97	34	85.1	3e-21
NC_002662	NC_000964	L68758	BSU19410	13.8	13.8	44	133	1e-35
NC_002662	NC_000964	L127411	BSU09370	100	100	39	107	1e-27
NC_002662	NC_000964	L127411	BSU09420	100	21.97	35	74.7	4e-18
NC_002662	NC_000964	L127411	BSU19410	100	13.8	41	109	2e-28
NC_002662	NC_000964	L0211	BSU16800	100	100	48	584	5e-171
NC_002662	NC_000964	L1001	BSU00590	100	100	62	107	1e-28
NC_002662	NC_000964	L100350	BSU01660	100	100	30	107	2e-27
NC_002662	NC_000964	L24031	BSU10370	100	100	35	107	3e-28
NC_002662	NC_000964	L67158	BSU17450	100	100	55	107	2e-28
NC_002662	NC_000964	L61355	BSU04620	100	100	48	106	3e-28
NC_002662	NC_000964	L167097	BSU12190	100	100	44	106	6e-28
NC_002662	NC_000964	L155044	BSU25580	100	100	38	106	7e-28
NC_002662	NC_000964	L189883	BSU36950	100	100	33	106	2e-27
NC_002662	NC_000964	L102317	BSU21050	100	100	60	105	4e-28
NC_002662	NC_000964	L102317	BSU22790	100	100	60	105	4e-28
NC_002662	NC_000964	L1002	BSU00670	100	100	31	105	5e-27
NC_002662	NC_000964	L121426	BSU39260	100	100	60	581	2e-170
NC_002662	NC_000964	L188798	BSU19210	100	100	43	105	3e-27
NC_002662	NC_000964	L0141	BSU37160	100	100	34	105	1e-27
NC_002662	NC_000964	L132712	BSU41030	100	100	33	104.4	2e-27
NC_002662	NC_000964	L131443	BSU41050	100	100	47	104	1e-27
NC_002662	NC_000964	L195348	BSU29840	100	100	49	103	2e-27
NC_002662	NC_000964	L583407	BSU13150	100	100	43	102	8e-27
NC_002662	NC_000964	L79507	BSU19560	100	100	35	102	1e-26
NC_002662	NC_000964	L0419	BSU01180	100	100	59	102	3e-27
NC_002662	NC_000964	L173329	BSU24870	100	100	35	102	4e-26
NC_002662	NC_000964	L117685	BSU15420	100	100	35	102	9e-27
NC_002662	NC_000964	L0350	BSU15430	100	100	60	1140	0
NC_002662	NC_000964	L210	BSU36010	100	100	53	579	1e-169
NC_002662	NC_000964	L169795	BSU33460	100	100	32	102	1e-26
NC_002662	NC_000964	L34517	BSU16140	100	23.52	29	100	9e-26
NC_002662	NC_000964	L34517	BSU23510	100	100	28	101	4e-26
NC_002662	NC_000964	L0335	BSU15450	100	100	39	101	2e-26
NC_002662	NC_000964	L110933	BSU28350	100	100	34	101	2e-26
NC_002662	NC_000964	L157995	BSU35120	100	100	24	101	5e-26
NC_002662	NC_000964	L63770	BSU06650	100	100	31	99.8	7e-26
NC_002662	NC_000964	L192354	BSU19130	100	100	38	99.8	7e-26
NC_002662	NC_000964	L92295	BSU24330	100	100	41	100	3e-26
NC_002662	NC_000964	L162872	BSU21810	100	100	38	100	4e-26
NC_002662	NC_000964	L57608	BSU38720	100	100	30	100	8e-26
NC_002662	NC_000964	L0012	BSU31350	100	100	62	579	9e-170
NC_002662	NC_000964	L0395	BSU40890	100	100	64	100	1e-26
NC_002662	NC_000964	L129283	BSU08430	100	100	25	99.4	3e-25
NC_002662	NC_000964	L172782	BSU24890	100	100	36	98.6	1e-25
NC_002662	NC_000964	L101577	BSU21730	100	100	36	98.6	1e-25
NC_002662	NC_000964	L0398	BSU25410	100	100	87	98.2	5e-26
NC_002662	NC_000964	L0050	BSU17560	100	100	39	98.2	1e-25
NC_002662	NC_000964	L11208	BSU36850	100	100	31	98.2	1e-25
NC_002662	NC_000964	L198515	BSU06020	100	100	49	97.1	1e-25
NC_002662	NC_000964	L1008	BSU21890	100	100	36	96.7	5e-25
NC_002662	NC_000964	L48341	BSU08610	100	100	22	96.3	4e-24
NC_002662	NC_000964	L0268	BSU19220	100	100	51	575	2e-168
NC_002662	NC_000964	L0209	BSU15240	100	100	31	95.9	1e-24
NC_002662	NC_000964	L101699	BSU29490	100	100	43	96.3	5e-25
NC_002662	NC_000964	L76216	BSU15800	100	100	37	95.9	9e-25
NC_002662	NC_000964	L163025	BSU05540	100	14.89	25	70.9	4e-17
NC_002662	NC_000964	L163025	BSU07140	100	100	25	94.7	2e-24
NC_002662	NC_000964	L85575	BSU30650	100	23.72	27	83.2	3e-21
NC_002662	NC_000964	L85575	BSU32990	100	100	35	94	2e-24
NC_002662	NC_000964	L18872	BSU38590	100	100	55	94	9e-25
NC_002662	NC_000964	L5953	BSU36800	100	100	40	94	2e-24
NC_002662	NC_000964	L200051	BSU16110	100	100	39	92.8	1e-23
NC_002662	NC_000964	L93855	BSU28600	100	100	32	92.8	6e-24
NC_002662	NC_000964	L168484	BSU23360	17.15	100	41	68.2	1e-16
NC_002662	NC_000964	L113864	BSU23360	100	100	52	91.7	9e-24
NC_002662	NC_000964	L0361	BSU27710	100	100	71	573	5e-168
NC_002662	NC_000964	L122849	BSU00200	100	100	44	92.4	3e-24
NC_002662	NC_000964	L164461	BSU11580	100	100	34	92	1e-23
NC_002662	NC_000964	L115671	BSU12060	100	100	38	92.4	7e-24
NC_002662	NC_000964	L164604	BSU09950	100	100	30	92	2e-23
NC_002662	NC_000964	L0430	BSU28860	100	100	65	91.7	4e-24
NC_002662	NC_000964	L19128	BSU37370	100	100	30	91.7	4e-23
NC_002662	NC_000964	L23405	BSU23730	100	100	24	90.5	9e-23
NC_002662	NC_000964	L24511	BSU23730	33.52	100	22	72.4	3e-17
NC_002662	NC_000964	L116212	BSU30990	100	100	34	90.5	3e-23
NC_002662	NC_000964	L92665	BSU34430	100	100	32	90.5	4e-23
NC_002662	NC_000964	L0337	BSU04010	100	35.57	40	87	4e-22
NC_002662	NC_000964	L0337	BSU10490	100	14.43	42	83.6	3e-21
NC_002662	NC_000964	L0337	BSU14410	100	100	46	89.7	6e-23
NC_002662	NC_000964	L0337	BSU23310	100	54.7	42	89.4	7e-23
NC_002662	NC_000964	L0473	BSU06680	100	100	60	572	1e-167
NC_002662	NC_000964	L0115	BSU15350	100	14.82	26	58.9	3e-13
NC_002662	NC_000964	L0115	BSU19710	100	100	30	90.1	1e-22
NC_002662	NC_000964	L161266	BSU12990	100	100	42	89.7	1e-22
NC_002662	NC_000964	L0187	BSU24350	100	100	33	90.1	3e-23
NC_002662	NC_000964	L21952	BSU15020	100	100	34	90.1	3e-23
NC_002662	NC_000964	L19292	BSU38570	100	100	48	90.1	2e-23
NC_002662	NC_000964	L0246	BSU27000	100	100	40	90.1	3e-23
NC_002662	NC_000964	L51437	BSU08330	100	100	26	88.6	3e-22
NC_002662	NC_000964	L1889726	BSU00350	100	100	54	88.6	4e-23
NC_002662	NC_000964	L0375	BSU16650	100	100	37	89.4	3e-23
NC_002662	NC_000964	L28502	BSU26800	100	100	33	88.6	3e-22
NC_002662	NC_000964	L0160	BSU27920	100	100	64	570	4e-167
NC_002662	NC_000964	L142332	BSU27380	100	100	47	88.2	5e-23
NC_002662	NC_000964	L82250	BSU24250	100	100	36	87.8	1e-22
NC_002662	NC_000964	L175136	BSU16610	100	100	47	87	1e-22
NC_002662	NC_000964	L95012	BSU25310	100	100	44	87	2e-22
NC_002662	NC_000964	L175450	BSU16620	100	100	46	86.3	2e-22
NC_002662	NC_000964	L34494	BSU06280	100	100	26	84.7	3e-21
NC_002662	NC_000964	L106755	BSU23050	100	100	30	84.7	2e-21
NC_002662	NC_000964	L160697	BSU10890	100	100	34	84.3	3e-21
NC_002662	NC_000964	L0245	BSU37310	100	100	30	84	4e-21
NC_002662	NC_000964	L39365	BSU15070	100	100	32	83.2	4e-21
NC_002662	NC_000964	L0474	BSU06690	100	100	60	569	1e-166
NC_002662	NC_000964	L85091	BSU24540	100	100	39	83.2	3e-21
NC_002662	NC_000964	L37085	BSU11520	100	100	27	82.4	1e-20
NC_002662	NC_000964	L37085	BSU22970	100	7.89	27	58.9	1e-13
NC_002662	NC_000964	L0285	BSU22350	100	100	30	82	2e-20
NC_002662	NC_000964	L122982	BSU30680	100	100	50	82.4	3e-21
NC_002662	NC_000964	L124677	BSU13100	100	100	38	80.9	9e-21
NC_002662	NC_000964	L105533	BSU08730	100	100	36	80.9	2e-20
NC_002662	NC_000964	L26054	BSU25650	100	100	46	81.3	6e-21
NC_002662	NC_000964	L157055	BSU14440	100	100	25	81.3	4e-20
NC_002662	NC_000964	L7563	BSU30510	100	100	26	80.9	4e-20
NC_002662	NC_000964	L0475	BSU06670	100	100	45	80.1	1e-20
NC_002662	NC_000964	L56416	BSU16130	100	100	67	563	6e-165
NC_002662	NC_000964	L93051	BSU05930	100	100	39	79.7	4e-20
NC_002662	NC_000964	L186490	BSU06210	100	100	28	79.7	1e-19
NC_002662	NC_000964	L114054	BSU01670	100	100	31	79.7	2e-19
NC_002662	NC_000964	L175147	BSU19620	100	100	39	79.7	1e-19
NC_002662	NC_000964	L0235	BSU36520	100	100	41	80.1	2e-20
NC_002662	NC_000964	L115025	BSU10510	100	14.06	30	57	4e-13
NC_002662	NC_000964	L115025	BSU35080	100	100	26	78.6	1e-19
NC_002662	NC_000964	L92686	BSU24320	100	100	46	79.3	4e-20
NC_002662	NC_000964	L190226	BSU22460	100	100	24	79	2e-19
NC_002662	NC_000964	L1014	BSU17520	100	100	32	77.8	2e-19
NC_002662	NC_000964	L54719	BSU26710	100	100	28	77.8	3e-19
NC_002662	NC_000964	L0303	BSU00870	100	100	62	562	1e-164
NC_002662	NC_000964	L150333	BSU09240	100	100	31	77	5e-19
NC_002662	NC_000964	L133111	BSU14640	100	100	44	76.6	1e-19
NC_002662	NC_000964	L189315	BSU33890	100	100	34	77	3e-19
NC_002662	NC_000964	L184871	BSU37060	100	100	28	77.4	3e-19
NC_002662	NC_000964	L0288	BSU34780	100	100	36	77	3e-19
NC_002662	NC_000964	L92927	BSU34640	100	100	31	75.5	1e-18
NC_002662	NC_000964	L130713	BSU19070	100	100	30	74.7	2e-18
NC_002662	NC_000964	L1015	BSU18530	100	100	31	75.1	1e-18
NC_002662	NC_000964	L125196	BSU36340	100	100	43	74.7	6e-19
NC_002662	NC_000964	L1010	BSU39250	31.34	100	36	70.9	2e-17
NC_002662	NC_000964	L102093	BSU39250	100	100	36	74.3	2e-18
NC_002662	NC_000964	L10754	BSU39250	24.38	100	34	62	8e-15
NC_002662	NC_000964	L110467	BSU39250	23.88	100	28	69.3	5e-17
NC_002662	NC_000964	L128694	BSU34620	100	100	50	561	3e-164
NC_002662	NC_000964	L118481	BSU01820	100	13.13	46	77.4	3e-19
NC_002662	NC_000964	L118481	BSU13540	100	100	30	73.9	3e-18
NC_002662	NC_000964	L0037	BSU39430	100	100	20	74.3	5e-18
NC_002662	NC_000964	L67527	BSU11840	100	17.26	35	66.6	3e-16
NC_002662	NC_000964	L67527	BSU40680	100	62.39	30	63.5	3e-15
NC_002662	NC_000964	L67527	BSU40720	100	100	36	72.8	5e-18
NC_002662	NC_000964	L114402	BSU00630	100	9.34	37	58.5	7e-14
NC_002662	NC_000964	L114402	BSU31390	100	100	39	72.4	5e-18
NC_002662	NC_000964	L102051	BSU22180	100	100	48	71.6	5e-18
NC_002662	NC_000964	L0315	BSU24710	100	100	44	71.6	5e-18
NC_002662	NC_000964	L0332	BSU28070	100	100	34	71.6	2e-17
NC_002662	NC_000964	L0134	BSU13530	100	11.78	24	57.4	2e-12
NC_002662	NC_000964	L0134	BSU13660	100	7.2	23	60.5	1e-13
NC_002662	NC_000964	L0134	BSU13990	100	12.17	29	63.9	1e-14
NC_002662	NC_000964	L0134	BSU31450	100	100	26	71.2	6e-17
NC_002662	NC_000964	L67002	BSU04370	100	100	50	71.2	6e-18
NC_002662	NC_000964	L67002	BSU38180	100	86.05	59	59.7	2e-14
NC_002662	NC_000964	L144047	BSU04370	86.05	100	49	69.7	2e-17
NC_002662	NC_000964	L144047	BSU38180	86.05	86.05	57	58.2	5e-14
NC_002662	NC_000964	L123116	BSU10320	100	100	32	70.5	7e-17
NC_002662	NC_004567	L0138	lp_1022	100	100	73	1728	0
NC_002662	NC_004567	L0352	lp_1316	100	100	66	1107	0
NC_002662	NC_004567	L171350	lp_2723	100	100	65	620	4e-182
NC_002662	NC_004567	L200051	lp_1852	100	100	45	106	1e-27
NC_002662	NC_004567	L131443	lp_3688	100	100	50	106	3e-28
NC_002662	NC_004567	L0457	lp_1212	14.35	100	34	85.9	1e-21
NC_002662	NC_004567	L0432	lp_1212	92.72	100	39	102	1e-26
NC_002662	NC_004567	L0458	lp_1212	14.78	100	35	88.2	2e-22
NC_002662	NC_004567	L0459	lp_1212	14.78	100	35	88.2	2e-22
NC_002662	NC_004567	L0460	lp_1212	14.78	100	35	89.4	9e-23
NC_002662	NC_004567	L0461	lp_1212	14.78	100	35	88.2	2e-22
NC_002662	NC_004567	L0434	lp_1212	100	100	39	105	2e-27
NC_002662	NC_004567	L0433	lp_1212	92.72	100	39	102	1e-26
NC_002662	NC_004567	L0462	lp_1212	14.78	100	35	88.2	2e-22
NC_002662	NC_004567	L0463	lp_1212	14.78	100	35	89.4	9e-23
NC_002662	NC_004567	L0436	lp_1212	90.79	100	39	100	6e-26
NC_002662	NC_004567	L0438	lp_1212	92.51	100	39	102	1e-26
NC_002662	NC_004567	L0435	lp_1212	92.72	100	39	102	1e-26
NC_002662	NC_004567	L0439	lp_1212	92.72	100	39	102	1e-26
NC_002662	NC_004567	L0440	lp_1212	92.72	100	39	102	1e-26
NC_002662	NC_004567	L0464	lp_1212	14.35	100	34	85.9	1e-21
NC_002662	NC_004567	L0465	lp_1212	14.78	100	35	88.2	2e-22
NC_002662	NC_004567	L0310	lp_0940	100	100	31	105	4e-27
NC_002662	NC_004567	L19292	lp_2780	100	100	55	105	6e-28
NC_002662	NC_004567	L0306	lp_2320	100	100	37	105	2e-27
NC_002662	NC_004567	L195366	lp_2332	100	100	36	105	2e-27
NC_002662	NC_004567	L21952	lp_2133	100	100	38	105	1e-27
NC_002662	NC_004567	L92686	lp_1598	100	100	41	104	2e-27
NC_002662	NC_004567	L0062	lp_3493	100	100	32	104	4e-27
NC_002662	NC_004567	L110899	lp_3040	100	100	54	616	9e-181
NC_002662	NC_004567	L65637	lp_0929	100	100	43	103	3e-27
NC_002662	NC_004567	L142733	lp_0929	60.64	100	42	100	3e-26
NC_002662	NC_004567	L49937	lp_0274	100	11.59	27	98.6	2e-25
NC_002662	NC_004567	L49937	lp_2772	100	100	28	103	7e-27
NC_002662	NC_004567	L122849	lp_0699	100	100	48	103	2e-27
NC_002662	NC_004567	L198515	lp_0727	100	100	51	103	2e-27
NC_002662	NC_004567	L92295	lp_1597	100	100	48	103	4e-27
NC_002662	NC_004567	L200067	lp_0338	100	100	45	103	2e-27
NC_002662	NC_004567	L158972	lp_2083	100	100	51	103	2e-27
NC_002662	NC_004567	L93051	lp_0720	100	100	47	102	8e-27
NC_002662	NC_004567	L115025	lp_0954	100	100	37	102	8e-27
NC_002662	NC_004567	L0039	lp_1107	100	100	56	102	3e-27
NC_002662	NC_004567	L0303	lp_0606	100	100	68	615	1e-180
NC_002662	NC_004567	L0187	lp_1676	100	100	42	102	8e-27
NC_002662	NC_004567	L0126	lp_1488	100	100	34	101	5e-26
NC_002662	NC_004567	L162872	lp_1869	100	100	39	101	2e-26
NC_002662	NC_004567	L0420	lp_1046	100	100	52	101	8e-27
NC_002662	NC_004567	L114370	lp_2967	100	100	37	101	2e-26
NC_002662	NC_004567	L171802	lp_3255	100	100	28	101	3e-26
NC_002662	NC_004567	L6094	lp_3388	100	100	44	101	3e-26
NC_002662	NC_004567	L157908	lp_1512	100	100	27	100	1e-25
NC_002662	NC_004567	L24314	lp_2978	100	100	34	98.6	2e-25
NC_002662	NC_004567	L24314	lp_3067	100	13.41	37	82	1e-20
NC_002662	NC_004567	L24314	lp_3679	100	10.72	32	85.9	1e-21
NC_002662	NC_004567	L25107	lp_2978	10.72	100	37	66.6	8e-16
NC_002662	NC_004567	L25107	lp_3067	10.72	13.41	28	51.2	2e-11
NC_002662	NC_004567	L25107	lp_3679	10.72	10.72	37	68.2	2e-16
NC_002662	NC_004567	L0337	lp_2862	100	37.67	38	92	1e-23
NC_002662	NC_004567	L0337	lp_2863	100	25	35	91.7	2e-23
NC_002662	NC_004567	L0337	lp_3675	100	100	38	98.6	1e-25
NC_002662	NC_004567	L0007	lp_0792	100	100	71	612	1e-179
NC_002662	NC_004567	L39306	lp_2474	100	27.19	28	95.5	2e-24
NC_002662	NC_004567	L39306	lp_3383	100	100	27	98.6	2e-25
NC_002662	NC_004567	L0341	lp_2561	100	100	30	98.2	4e-25
NC_002662	NC_004567	L195348	lp_2633	100	100	50	97.1	1e-25
NC_002662	NC_004567	L114402	lp_2231b	100	100	50	96.7	3e-25
NC_002662	NC_004567	L122982	lp_2358	100	100	55	97.1	1e-25
NC_002662	NC_004567	L122299	lp_3192	24.63	100	23	75.1	2e-18
NC_002662	NC_004567	L131806	lp_3192	100	100	30	96.3	8e-25
NC_002662	NC_004567	L92464	lp_1427	100	100	38	95.9	5e-25
NC_002662	NC_004567	L95012	lp_1968	100	100	42	95.9	5e-25
NC_002662	NC_004567	L85854	lp_2806	100	100	37	96.3	5e-25
NC_002662	NC_004567	L144155	lp_3426	100	100	65	96.3	2e-25
NC_002662	NC_004567	L57408	lp_3313	100	100	45	612	2e-179
NC_002662	NC_004567	L0419	lp_1035	100	100	46	96.3	2e-25
NC_002662	NC_004567	L0398	lp_1973	100	100	83	95.1	4e-25
NC_002662	NC_004567	L129403	lp_3103	100	100	30	94.7	4e-24
NC_002662	NC_004567	L0107	lp_0530	100	100	30	94	4e-24
NC_002662	NC_004567	L10014	lp_1733	100	100	33	93.6	9e-24
NC_002662	NC_004567	L110441	lp_2265	100	100	34	94.4	2e-24
NC_002662	NC_004567	L0288	lp_0903	100	100	34	91.7	3e-23
NC_002662	NC_004567	L101577	lp_1866	100	100	28	91.7	2e-23
NC_002662	NC_004567	L174407	lp_0900	100	100	31	90.9	3e-23
NC_002662	NC_004567	L174407	lp_0901	100	29.6	35	84.3	3e-21
NC_002662	NC_004567	L0115	lp_1923	100	100	25	91.3	5e-23
NC_002662	NC_004567	L0115	lp_2855	100	25.42	26	79.3	2e-19
NC_002662	NC_004567	L41335	lp_1069	100	100	51	611	3e-179
NC_002662	NC_004567	L129283	lp_0690	100	100	25	90.9	2e-22
NC_002662	NC_004567	L10754	lp_1163	100	100	46	90.5	2e-23
NC_002662	NC_004567	L0050	lp_1656	100	100	33	90.5	4e-23
NC_002662	NC_004567	L158463	lp_0072	100	100	43	89.7	5e-23
NC_002662	NC_004567	L82250	lp_1604	100	100	35	90.1	3e-23
NC_002662	NC_004567	L42499	lp_1229	100	100	44	89.7	4e-22
NC_002662	NC_004567	L0209	lp_2195	100	100	24	89.7	1e-22
NC_002662	NC_004567	L583407	lp_1360	100	100	44	89.4	5e-23
NC_002662	NC_004567	L583407	lp_1821	100	10.26	37	68.2	1e-16
NC_002662	NC_004567	L101688	lp_0357	100	100	35	89	4e-23
NC_002662	NC_004567	L131027	lp_1726	100	100	33	88.6	2e-22
NC_002662	NC_004567	L0268	lp_0962	100	100	54	611	3e-179
NC_002662	NC_004567	L45109	lp_3365	100	100	36	88.6	8e-23
NC_002662	NC_004567	L10679	lp_2367	100	100	30	88.6	1e-22
NC_002662	NC_004567	L67527	lp_2579	100	100	36	89.4	5e-23
NC_002662	NC_004567	L27464	lp_1431	100	100	25	88.2	8e-22
NC_002662	NC_004567	L196216	lp_3195	100	100	28	87.8	3e-22
NC_002662	NC_004567	L25433	lp_2763	100	100	52	87.8	1e-22
NC_002662	NC_004567	L148513	lp_0583	100	100	39	86.7	2e-22
NC_002662	NC_004567	L149781	lp_0583	10.65	100	30	64.3	1e-15
NC_002662	NC_004567	L166479	lp_1121	100	100	36	87.4	3e-22
NC_002662	NC_004567	L163677	lp_0763	100	100	30	87	4e-22
NC_002662	NC_004567	L0397	lp_2126	100	100	64	87.4	8e-23
NC_002662	NC_004567	L31294	lp_3010	100	100	62	609	9e-179
NC_002662	NC_004567	L23405	lp_0015	100	33.99	24	67	1e-15
NC_002662	NC_004567	L23405	lp_2675	100	100	27	85.9	2e-21
NC_002662	NC_004567	L24511	lp_0015	33.99	33.99	23	67.4	8e-16
NC_002662	NC_004567	L24511	lp_2675	33.99	100	23	58.9	3e-13
NC_002662	NC_004567	L92414	lp_0718	100	100	37	85.5	8e-22
NC_002662	NC_004567	L0475	lp_1147	100	100	47	86.3	2e-22
NC_002662	NC_004567	L26054	lp_1529	100	100	45	86.3	2e-22
NC_002662	NC_004567	L175450	lp_2041	100	100	44	85.9	3e-22
NC_002662	NC_004567	L26722	lp_1449	100	25.65	35	74.3	3e-18
NC_002662	NC_004567	L26722	lp_1450	100	100	34	84.7	2e-21
NC_002662	NC_004567	L86881	lp_0710	100	100	26	85.1	3e-21
NC_002662	NC_004567	L178600	lp_1068	100	100	47	84.7	1e-21
NC_002662	NC_004567	L1010	lp_1701	100	24.77	38	79.7	4e-20
NC_002662	NC_004567	L1010	lp_1747	100	100	39	83.6	3e-21
NC_002662	NC_004567	L102093	lp_1701	24.77	24.77	38	72.4	7e-18
NC_002662	NC_004567	L102093	lp_1747	24.77	100	36	72.8	6e-18
NC_002662	NC_004567	L110467	lp_1701	9.81	24.77	34	75.5	8e-19
NC_002662	NC_004567	L110467	lp_1747	9.81	100	37	81.3	2e-20
NC_002662	NC_004567	L179789	lp_0482	32.32	100	21	52	2e-11
NC_002662	NC_004567	L19959	lp_0482	100	100	26	83.6	7e-21
NC_002662	NC_004567	L0361	lp_2282	100	100	75	607	3e-178
NC_002662	NC_004567	L197075	lp_0552	100	100	33	84.3	4e-21
NC_002662	NC_004567	L155662	lp_0708	100	100	33	84	5e-21
NC_002662	NC_004567	L177221	lp_3134	21.52	100	37	82	6e-21
NC_002662	NC_004567	L106083	lp_3134	37.34	100	38	76.6	2e-19
NC_002662	NC_004567	L193090	lp_3134	100	100	42	82.8	3e-21
NC_002662	NC_004567	L0325	lp_0543	100	100	36	82.8	6e-21
NC_002662	NC_004567	L200000	lp_3197	100	100	71	82.8	2e-21
NC_002662	NC_004567	L160697	lp_2760	100	100	32	82.8	8e-21
NC_002662	NC_004567	L169187	lp_1815	100	100	28	83.2	2e-20
NC_002662	NC_004567	L0056	lp_2033	100	100	37	82.8	6e-21
NC_002662	NC_004567	L95481	lp_1439	100	100	31	81.6	2e-20
NC_002662	NC_004567	L189090	lp_1276	100	100	27	82.4	2e-20
NC_002662	NC_004567	L145238	lp_3522	100	100	68	606	7e-178
NC_002662	NC_004567	L85091	lp_1576	100	100	35	82.4	5e-21
NC_002662	NC_004567	L32731	lp_1001	100	100	33	80.5	4e-20
NC_002662	NC_004567	L32731	lp_1315	100	100	35	81.3	3e-20
NC_002662	NC_004567	L133825	lp_0990	100	100	28	80.5	5e-20
NC_002662	NC_004567	L48439	lp_0643	100	100	32	80.9	5e-20
NC_002662	NC_004567	L37085	lp_2227	100	100	24	81.3	3e-20
NC_002662	NC_004567	L184708	lp_2281	100	100	39	81.3	1e-20
NC_002662	NC_004567	L35965	lp_2854	100	100	37	80.5	2e-20
NC_002662	NC_004567	L142332	lp_2273	100	100	46	80.1	1e-20
NC_002662	NC_004567	L172073	lp_2508	100	100	49	79.7	3e-20
NC_002662	NC_004567	L102051	lp_1754	100	100	48	79.7	2e-20
NC_002662	NC_004567	L0282	lp_0007	100	100	65	1105	0
NC_002662	NC_004567	L0293	lp_2271	100	100	43	605	2e-177
NC_002662	NC_004567	L18041	lp_0183	100	100	47	78.6	4e-20
NC_002662	NC_004567	L45003	lp_0810	100	100	29	78.6	1e-19
NC_002662	NC_004567	L104681	lp_2062	100	100	51	78.6	4e-20
NC_002662	NC_004567	L9737	lp_1637	100	100	50	79.3	2e-20
NC_002662	NC_004567	L150333	lp_3078	100	100	35	78.6	2e-19
NC_002662	NC_004567	L0214	lp_2871	100	100	27	78.6	2e-19
NC_002662	NC_004567	L13744	lp_2998	100	100	29	78.6	1e-19
NC_002662	NC_004567	L134080	lp_3442	100	100	58	79.3	2e-20
NC_002662	NC_004567	L170548	lp_0618	100	100	24	78.2	3e-19
NC_002662	NC_004567	L106755	lp_1887	100	100	35	78.2	2e-19
NC_002662	NC_004567	L96595	lp_3327	100	100	52	603	8e-177
NC_002662	NC_004567	L128255	lp_3079	100	100	44	78.2	6e-20
NC_002662	NC_004567	L16806	lp_0332	100	100	29	76.6	9e-19
NC_002662	NC_004567	L90693	lp_1593	100	100	43	77	1e-19
NC_002662	NC_004567	L0110	lp_1411	100	100	32	76.6	4e-19
NC_002662	NC_004567	L145850	lp_1790	100	100	40	76.6	4e-19
NC_002662	NC_004567	L1889726	lp_2058	100	100	48	77.4	9e-20
NC_002662	NC_004567	L129481	lp_3534	100	100	27	77	2e-18
NC_002662	NC_004567	L45062	lp_0165	100	100	42	76.3	5e-19
NC_002662	NC_004567	L117867	lp_0080	100	100	33	75.5	9e-19
NC_002662	NC_004567	L103086	lp_0294	100	100	25	76.3	6e-19
NC_002662	NC_004567	L0114	lp_0776	100	100	64	601	2e-176
NC_002662	NC_004567	L154225	lp_0675	100	100	34	75.9	4e-18
NC_002662	NC_004567	L133111	lp_2149	100	100	36	75.5	3e-19
NC_002662	NC_004567	L153863	lp_1059a	100	100	86	76.3	2e-19
NC_002662	NC_004567	L6328	lp_0706	100	100	35	74.7	8e-19
NC_002662	NC_004567	L118481	lp_2848	100	100	44	75.1	1e-18
NC_002662	NC_004567	L182006	lp_1922	100	100	31	74.7	1e-18
NC_002662	NC_004567	L121175	lp_3112	100	100	26	74.7	3e-18
NC_002662	NC_004567	L1178	lp_2765	100	100	53	73.9	1e-18
NC_002662	NC_004567	L182559	lp_1870	100	100	33	72.8	1e-17
NC_002662	NC_004567	L0430	lp_1516	100	100	56	73.9	9e-19
NC_002662	NC_004567	L0012	lp_2502	100	100	64	601	2e-176
NC_002662	NC_004567	L119731	lp_2192	100	100	37	73.6	2e-18
NC_002662	NC_004567	L177031	lp_2726	100	100	44	73.6	1e-18
NC_002662	NC_004567	L98132	lp_2317	100	100	30	73.6	3e-18
NC_002662	NC_004567	L199942	lp_1443	100	100	45	72.8	8e-18
NC_002662	NC_004567	L164222	lp_3490	100	100	35	73.2	2e-18
NC_002662	NC_004567	L0285	lp_1741	100	100	30	71.6	2e-17
NC_002662	NC_004567	L1015	lp_2909	100	100	30	72	1e-17
NC_002662	NC_004567	L174251	lp_0438	100	100	30	70.9	2e-17
NC_002662	NC_004567	L99421	lp_2549	100	100	29	71.3	3e-17
NC_002662	NC_004567	L96903	lp_2056	100	100	27	70.5	5e-17
NC_002662	NC_004567	L0307	lp_1899	100	100	37	600	1e-175
NC_002662	NC_004567	L112263	lp_2179	100	100	40	70.5	1e-17
NC_002662	NC_004567	L165490	lp_3299	100	100	31	70.5	2e-17
NC_002662	NC_004567	L69762	lp_2470	100	100	34	70.1	2e-17
NC_002662	NC_004567	L2611	lp_0533	100	100	34	68.9	9e-17
NC_002662	NC_004567	L0183	lp_1672	100	100	40	68.6	4e-17
NC_002662	NC_004567	L56232	lp_3252	100	100	34	68.6	1e-16
NC_002662	NC_004567	L12334	lp_2991	100	100	32	68.2	2e-16
NC_002662	NC_004567	L12334	lp_3290	100	9.5	38	57	5e-13
NC_002662	NC_004567	L0338	lp_0795	100	100	41	68.2	5e-17
NC_002662	NC_004567	L0255	lp_1601	100	100	50	67.8	7e-17
NC_002662	NC_004567	L74935	lp_0615	100	100	63	68.2	5e-17
NC_002662	NC_004567	L169610	lp_1008	15.44	100	58	558	2e-163
NC_002662	NC_004567	L59950	lp_1008	100	100	63	598	2e-175
NC_002662	NC_004567	L67463	lp_1865	100	100	48	68.2	5e-17
NC_002662	NC_004567	L83296	lp_2984	100	100	26	68.2	3e-16
NC_002662	NC_004567	L153086	lp_1004	100	100	35	66.6	5e-16
NC_002662	NC_004567	L172519	lp_3254	100	100	23	67.4	2e-16
NC_002662	NC_004567	L195720	lp_3438	100	100	41	67	1e-16
NC_002662	NC_004567	L19745	lp_3187	100	100	27	67	3e-16
NC_002662	NC_004567	L193031	lp_1708	100	100	50	65.9	2e-16
NC_002662	NC_004567	L0423	lp_1043	100	100	55	65.5	3e-16
NC_002662	NC_004567	L0424	lp_1054	100	100	59	64.7	6e-16
NC_002662	NC_004567	L93855	lp_3301	100	100	29	65.1	1e-15
NC_002662	NC_004567	L0199	lp_0849	100	100	53	598	2e-175
NC_002662	NC_004567	L1014	lp_1003	100	100	31	64.3	2e-15
NC_002662	NC_004567	L4702	lp_2673	100	100	32	63.9	3e-15
NC_002662	NC_004567	L11729a	lp_2369	100	100	50	63.5	1e-15
NC_002662	NC_004567	L0149	lp_3638	100	100	36	62.8	2e-14
NC_002662	NC_004567	L36511	lp_2519	100	20.22	23	59.7	1e-13
NC_002662	NC_004567	L36511	lp_3341	100	100	24	62	2e-14
NC_002662	NC_004567	L198323	lp_1188	100	100	36	62	1e-14
NC_002662	NC_004567	L141091	lp_2783	100	100	29	61.6	2e-14
NC_002662	NC_004567	L149295	lp_1613	100	100	53	62.4	3e-15
NC_002662	NC_004567	L90005	lp_1406	100	100	39	60.8	8e-15
NC_002662	NC_004567	L90005	lp_2017	100	100	39	60.5	1e-14
NC_002662	NC_004567	L2829	lp_1372	100	14.93	0	0	0
NC_002662	NC_004567	L2829	lp_2747	100	100	31	60.5	2e-14
NC_002662	NC_004567	L0044	lp_2681	100	100	58	596	8e-175
NC_002662	NC_004567	L91273	lp_2157	100	100	41	60.8	8e-15
NC_002662	NC_004567	L116216	lp_0919	100	100	28	60.5	5e-14
NC_002662	NC_004567	L119456	lp_2191	100	100	40	60.8	8e-15
NC_002662	NC_004567	L0315	lp_2247	100	100	44	60.5	2e-14
NC_002662	NC_004567	L0249	lp_3287	100	100	34	60.5	1e-14
NC_002662	NC_004567	L189315	lp_2865	100	100	29	59.7	5e-14
NC_002662	NC_004567	L108801	lp_1591	100	100	26	60.1	5e-14
NC_002662	NC_004567	L64021	lp_2467	100	100	33	59.3	6e-14
NC_002662	NC_004567	L38962	lp_2467	67.2	100	28	51.2	2e-11
NC_002662	NC_004567	L53019	lp_0641	100	100	29	59.3	1e-13
NC_002662	NC_004567	L92927	lp_0691	100	100	33	58.9	1e-13
NC_002662	NC_004567	L119891	lp_1393	100	22.99	41	471	4e-137
NC_002662	NC_004567	L119891	lp_3000	100	100	50	592	2e-173
NC_002662	NC_004567	L3272	lp_2212	100	100	28	58.2	2e-13
NC_002662	NC_004567	L0422	lp_1624	100	100	53	57	1e-13
NC_002662	NC_004567	L34138	lp_0004	100	100	56	57	1e-13
NC_002662	NC_004567	L163307	lp_2135	100	100	34	56.6	2e-13
NC_002662	NC_004567	L64445	lp_2038	100	100	36	56.2	2e-12
NC_002662	NC_004567	L0229	lp_3476	100	15.87	0	0	0
NC_002662	NC_004567	L0229	lp_3597	100	100	26	55.5	2e-12
NC_002662	NC_004567	L179277	lp_1937	100	100	34	55.5	7e-13
NC_002662	NC_004567	L39564	lp_2469	100	100	30	55.5	6e-13
NC_002662	NC_004567	L26721	lp_3650	100	100	28	54.7	4e-12
NC_002662	NC_004567	L196904	lp_3431	100	100	27	54.7	3e-12
NC_002662	NC_004567	L0211	lp_2210	100	100	46	590	8e-173
NC_002662	NC_004567	L122569	lp_0726	100	100	30	54.3	3e-12
NC_002662	NC_004567	L168282	lp_1712	100	100	39	54.3	7e-13
NC_002662	NC_004567	L0099	lp_1374	100	100	27	54.3	1e-11
NC_002662	NC_004567	L7043	lp_3006	100	100	24	53.5	7e-12
NC_002662	NC_004567	L5126	lp_0694	100	100	44	52.8	2e-12
NC_002662	NC_004567	L67226	lp_2612	100	100	29	52.8	7e-12
NC_002662	NC_004567	L43680	lp_0631	100	100	33	52.4	4e-12
NC_002662	NC_004567	L43680	lp_0917	100	34.21	0	0	0
NC_002662	NC_004567	L43680	lp_2448	100	12.38	0	0	0
NC_002662	NC_004567	L105494	lp_0917	12.38	34.21	0	0	0
NC_002662	NC_004567	L105494	lp_2448	12.38	12.38	0	0	0
NC_002662	NC_004567	L135900	lp_1359	100	100	24	51.6	2e-11
NC_002662	NC_004567	L158071	lp_0616	100	100	40	52.4	3e-12
NC_002662	NC_004567	L113060	lp_2061	100	100	34	52	4e-12
NC_002662	NC_004567	L0350	lp_2187	100	100	58	1104	0
NC_002662	NC_004567	L150593	lp_2300	100	100	57	589	1e-172
NC_002662	NC_004567	L110960	lp_1914	100	100	22	52.4	9e-12
NC_002662	NC_004567	L0081	lp_2776	100	100	25	52	4e-11
NC_002662	NC_004567	L76848	lp_2114	100	100	37	50.8	9e-12
NC_002662	NC_004567	L0248	lp_0312	100	100	22	50.4	2e-11
NC_002662	NC_004567	L120437	lp_1909	100	100	26	50.4	6e-11
NC_002662	NC_004567	L17182	lp_0208	100	100	40	50.4	2e-11
NC_002662	NC_004567	L55836	lp_1806	100	100	29	50.1	2e-11
NC_002662	NC_004567	L185031	lp_2097	100	100	51	588	3e-172
NC_002662	NC_004567	L0118	lp_1581	100	100	65	586	7e-172
NC_002662	NC_004567	L124628	lp_3641	11.07	100	50	517	5e-151
NC_002662	NC_004567	L128693	lp_3641	100	100	55	585	2e-171
NC_002662	NC_004567	L0339	lp_0520	100	100	59	585	2e-171
NC_002662	NC_004567	L61727	lp_2122	100	100	52	585	2e-171
NC_002662	NC_004567	L158710	lp_2720	100	100	59	585	2e-171
NC_002662	NC_004567	L172471	lp_2507	100	100	68	584	3e-171
NC_002662	NC_004567	L98542	lp_1524	100	100	66	581	2e-170
NC_002662	NC_004567	L0276	lp_2297	100	100	49	579	1e-169
NC_002662	NC_004567	L0368	lp_1027	100	100	73	1027	2e-304
NC_002662	NC_004567	L59135	lp_2395	100	100	49	578	2e-169
NC_002662	NC_004567	L0100	lp_1375	100	100	43	577	6e-169
NC_002662	NC_004567	L195415	lp_1871	100	100	48	573	8e-168
NC_002662	NC_004567	L52034	lp_2178	100	100	74	571	2e-167
NC_002662	NC_004567	L0474	lp_1149	100	100	59	567	4e-166
NC_002662	NC_004567	L166370	lp_2225	100	100	48	567	5e-166
NC_002662	NC_004567	L32812	lp_3011	100	100	58	566	7e-166
NC_002662	NC_004567	L102979	lp_2893	100	100	48	565	2e-165
NC_002662	NC_004567	L0157	lp_3682	100	100	62	563	6e-165
NC_002662	NC_004567	L153408	lp_1301	100	100	72	562	1e-164
NC_002662	NC_004567	L0334	lp_0739	100	100	65	1020	3e-302
NC_002662	NC_004567	L39593	lp_0028	100	100	41	561	5e-164
NC_002662	NC_004567	L0158	lp_1635	100	100	62	558	2e-163
NC_002662	NC_004567	L163602	lp_2116	100	100	68	555	1e-162
NC_002662	NC_004567	L49741	lp_3445	100	100	46	555	2e-162
NC_002662	NC_004567	L0349	lp_0609	100	100	57	554	3e-162
NC_002662	NC_004567	L0345	lp_0956	100	38.05	58	517	4e-151
NC_002662	NC_004567	L0345	lp_1740	100	100	60	548	2e-160
NC_002662	NC_004567	L150515	lp_1012	100	100	64	548	2e-160
NC_002662	NC_004567	L35068	lp_0820	100	100	64	547	4e-160
NC_002662	NC_004567	L0082	lp_2375	100	100	67	546	7e-160
NC_002662	NC_004567	L0286	lp_0014	100	100	63	544	3e-159
NC_002662	NC_004567	L0294	lp_0693	100	100	68	999	6e-296
NC_002662	NC_004567	L126739	lp_0775	100	100	64	540	4e-158
NC_002662	NC_004567	L119614	lp_3629	100	100	57	540	5e-158
NC_002662	NC_004567	L0092	lp_2758	100	100	57	539	1e-157
NC_002662	NC_004567	L193593	lp_1626	100	100	50	536	1e-156
NC_002662	NC_004567	L32195	lp_1470	100	100	63	534	3e-156
NC_002662	NC_004567	L0008	lp_1920	100	100	65	533	6e-156
NC_002662	NC_004567	L134243	lp_2361	100	100	62	532	1e-155
NC_002662	NC_004567	L0251	lp_2693	100	100	34	531	8e-155
NC_002662	NC_004567	L0272	lp_2026	100	100	68	530	4e-155
NC_002662	NC_004567	L199221	lp_1189	100	100	73	526	6e-154
NC_002662	NC_004567	L0298	lp_1850	100	100	68	974	2e-288
NC_002662	NC_004567	L110479	lp_1128	100	100	47	525	2e-153
NC_002662	NC_004567	L56416	lp_1848	100	100	63	525	2e-153
NC_002662	NC_004567	L102412	lp_0025	100	100	48	523	9e-153
NC_002662	NC_004567	L75975	lp_2536	100	100	62	523	6e-153
NC_002662	NC_004567	L109162	lp_3042	100	100	47	523	8e-153
NC_002662	NC_004567	L160485	lp_1413	100	100	47	523	1e-152
NC_002662	NC_004567	L87113	lp_0476	100	100	61	519	1e-151
NC_002662	NC_004567	L0160	lp_2094	100	100	59	516	8e-151
NC_002662	NC_004567	L0340	lp_2278	100	100	56	512	1e-149
NC_002662	NC_004567	L111162	lp_2856	100	100	35	512	3e-149
NC_002662	NC_004567	L0221	lp_1269	100	100	66	968	1e-286
NC_002662	NC_004567	L90678	lp_3527	100	100	48	512	2e-149
NC_002662	NC_004567	L123777	lp_0149	100	100	47	510	7e-149
NC_002662	NC_004567	L168650	lp_1154	100	100	38	510	1e-148
NC_002662	NC_004567	L0333	lp_1056	100	100	57	510	5e-149
NC_002662	NC_004567	L60596	lp_1904	100	100	61	510	5e-149
NC_002662	NC_004567	L65675	lp_0367	100	100	53	509	1e-148
NC_002662	NC_004567	L27865	lp_3635	100	100	65	504	3e-147
NC_002662	NC_004567	L0259	lp_2087	100	100	41	503	1e-146
NC_002662	NC_004567	L46118	lp_2371	100	100	60	503	6e-147
NC_002662	NC_004567	L0036	lp_2151	100	100	55	502	1e-146
NC_002662	NC_004567	L0343	lp_2277	100	100	57	962	1e-284
NC_002662	NC_004567	L16514	lp_2285	100	100	69	501	2e-146
NC_002662	NC_004567	L104437	lp_0551	100	100	50	500	6e-146
NC_002662	NC_004567	L0348	lp_0610	100	100	55	500	6e-146
NC_002662	NC_004567	L95975	lp_0021	100	100	65	499	9e-146
NC_002662	NC_004567	L0258	lp_2109	100	100	47	495	2e-144
NC_002662	NC_004567	L101678	lp_1462	100	100	56	493	7e-144
NC_002662	NC_004567	L127223	lp_3642	100	100	54	493	8e-144
NC_002662	NC_004567	L43866	lp_2701	100	100	67	491	2e-143
NC_002662	NC_004567	L0086	lp_2390	100	100	70	489	8e-143
NC_002662	NC_004567	L107726	lp_1125	100	100	53	488	2e-142
NC_002662	NC_004567	L0257	lp_0772	100	100	73	956	5e-283
NC_002662	NC_004567	L122924	lp_0182	100	100	46	488	5e-142
NC_002662	NC_004567	L183112	lp_2325	100	100	60	488	2e-142
NC_002662	NC_004567	L0161	lp_3196	100	100	66	488	2e-142
NC_002662	NC_004567	L118079	lp_0857	100	100	38	487	8e-142
NC_002662	NC_004567	L133416	lp_3632	100	100	54	485	2e-141
NC_002662	NC_004567	L91569	lp_2992	100	100	79	484	4e-141
NC_002662	NC_004567	L0264	lp_1605	100	100	45	483	9e-141
NC_002662	NC_004567	L134450	lp_0467	100	100	54	483	7e-141
NC_002662	NC_004567	L0189	lp_1678	100	100	52	482	1e-140
NC_002662	NC_004567	L0336	lp_2118	100	100	57	482	1e-140
NC_002662	NC_004567	L0137	lp_1021	100	100	69	1724	0
NC_002662	NC_004567	L130682	lp_3631	100	100	55	948	2e-280
NC_002662	NC_004567	L0027	lp_3480	100	100	52	482	2e-140
NC_002662	NC_004567	L160092	lp_2710	100	100	56	481	3e-140
NC_002662	NC_004567	L61680	lp_2394	100	100	64	479	2e-139
NC_002662	NC_004567	L158186	lp_3271	100	100	71	479	8e-140
NC_002662	NC_004567	L0208	lp_2193	100	100	62	478	2e-139
NC_002662	NC_004567	L162597	lp_1793	100	100	49	475	2e-138
NC_002662	NC_004567	L128694	lp_2757	100	100	47	474	5e-138
NC_002662	NC_004567	L98347	lp_0023	100	100	51	473	8e-138
NC_002662	NC_004567	L0003	lp_1897	100	100	53	473	1e-137
NC_002662	NC_004567	L101560	lp_1965	100	100	75	472	9e-138
NC_002662	NC_004567	L138230	lp_2659	100	100	57	939	7e-278
NC_002662	NC_004567	L138230	lp_3551	100	29.26	54	859	9e-254
NC_002662	NC_004567	L148976	lp_1264	100	100	67	471	2e-137
NC_002662	NC_004567	L0049	lp_1657	100	100	58	469	1e-136
NC_002662	NC_004567	L99272	lp_2337	100	100	58	467	4e-136
NC_002662	NC_004567	L130687	lp_0601	100	100	54	466	9e-136
NC_002662	NC_004567	L0354	lp_1558	100	100	63	465	1e-135
NC_002662	NC_004567	L0010	lp_0790	100	100	59	464	3e-135
NC_002662	NC_004567	L112352	lp_1129	100	100	43	464	5e-135
NC_002662	NC_004567	L0237	lp_2197	100	100	53	464	4e-135
NC_002662	NC_004567	L0139	lp_1962	100	100	67	463	6e-135
NC_002662	NC_004567	L176316	lp_2766	100	100	60	462	1e-134
NC_002662	NC_004567	L0270	lp_1508	100	100	55	938	2e-277
NC_002662	NC_004567	L0373	lp_2378	100	100	62	462	1e-134
NC_002662	NC_004567	L129183	lp_1751	100	100	43	461	5e-134
NC_002662	NC_004567	L186875	lp_3273	100	100	49	461	3e-134
NC_002662	NC_004567	L10155	lp_1632	100	100	36	460	2e-133
NC_002662	NC_004567	L0358	lp_0434	100	100	67	459	8e-134
NC_002662	NC_004567	L137630	lp_1113	100	100	52	459	1e-133
NC_002662	NC_004567	L114717	lp_2380	100	100	51	459	1e-133
NC_002662	NC_004567	L0260	lp_2301	100	100	64	458	2e-133
NC_002662	NC_004567	L0342	lp_1981	100	100	52	457	4e-133
NC_002662	NC_004567	L52019	lp_1250	100	100	45	453	9e-132
NC_002662	NC_004567	L70400	lp_2932	100	100	64	926	5e-274
NC_002662	NC_004567	L131423	lp_3082	100	100	60	451	3e-131
NC_002662	NC_004567	L175357	lp_0318	100	100	62	450	5e-131
NC_002662	NC_004567	L132251	lp_0991	100	100	47	449	1e-130
NC_002662	NC_004567	L132251	lp_2836	100	22.22	45	410	7e-119
NC_002662	NC_004567	L0295	lp_0692	100	100	68	448	2e-130
NC_002662	NC_004567	L124252	lp_3283	100	100	60	448	2e-130
NC_002662	NC_004567	L143312	lp_0200	22.8	20.28	38	350	1e-100
NC_002662	NC_004567	L143312	lp_0201	22.8	22.8	40	367	7e-106
NC_002662	NC_004567	L143312	lp_0783	22.8	15.67	38	355	3e-102
NC_002662	NC_004567	L143312	lp_1261	22.8	100	42	389	2e-112
NC_002662	NC_004567	L145267	lp_0200	100	20.28	41	380	9e-110
NC_002662	NC_004567	L145267	lp_0201	100	22.8	42	385	3e-111
NC_002662	NC_004567	L145267	lp_0783	100	15.67	37	342	2e-98
NC_002662	NC_004567	L145267	lp_1261	100	100	46	446	1e-129
NC_002662	NC_004567	L158566	lp_0856	100	100	40	446	1e-129
NC_002662	NC_004567	L190009	lp_1466	100	100	39	444	6e-129
NC_002662	NC_004567	L113067	lp_0510	100	100	55	443	7e-129
NC_002662	NC_004567	L3227	lp_1105	100	100	60	443	6e-129
NC_002662	NC_004567	L173921	lp_2724	100	100	64	915	1e-270
NC_002662	NC_004567	L190278	lp_2873	100	100	64	443	6e-129
NC_002662	NC_004567	L78730	lp_3586	100	100	63	441	2e-128
NC_002662	NC_004567	L0181	lp_0255	100	100	60	440	5e-128
NC_002662	NC_004567	L56488	lp_1280	100	100	57	440	5e-128
NC_002662	NC_004567	L160176	lp_3339	100	100	48	439	1e-127
NC_002662	NC_004567	L161441	lp_3339	31.15	100	48	431	3e-125
NC_002662	NC_004567	L122222	lp_2326	100	100	58	439	1e-127
NC_002662	NC_004567	L0207	lp_2194	100	100	48	439	1e-127
NC_002662	NC_004567	L89079	lp_2200	100	100	39	438	4e-127
NC_002662	NC_004567	L0028	lp_3482	100	100	57	438	2e-127
NC_002662	NC_004567	L58790	lp_3049	100	100	49	437	6e-127
NC_002662	NC_004567	L0290	lp_1840	100	100	71	914	2e-270
NC_002662	NC_004567	L0116	lp_0017	100	100	54	432	1e-125
NC_002662	NC_004567	L177590	lp_0757	100	100	74	432	1e-125
NC_002662	NC_004567	L0279	lp_0698	100	100	45	431	4e-125
NC_002662	NC_004567	L0400	lp_1036	100	100	77	427	3e-124
NC_002662	NC_004567	L0097	lp_2308	100	100	48	426	1e-123
NC_002662	NC_004567	L25614	lp_0471	100	100	67	425	1e-123
NC_002662	NC_004567	L93500	lp_0721	100	100	64	424	3e-123
NC_002662	NC_004567	L39650	lp_1643	100	100	40	420	4e-121
NC_002662	NC_004567	L39650	lp_3114	100	6.11	35	353	5e-101
NC_002662	NC_004567	L193873	lp_1151	100	100	48	418	3e-121
NC_002662	NC_004567	L45966	lp_3055	100	100	43	418	4e-121
NC_002662	NC_004567	L0159	lp_2015	100	100	72	906	5e-268
NC_002662	NC_004567	L0267	lp_2286	100	100	63	418	2e-121
NC_002662	NC_004567	L45677	lp_0168	100	100	62	417	4e-121
NC_002662	NC_004567	L0186	lp_1675	100	100	52	417	5e-121
NC_002662	NC_004567	L37906	lp_0264	100	100	48	416	2e-120
NC_002662	NC_004567	L37906	lp_0265	100	29.84	43	341	6e-98
NC_002662	NC_004567	L37906	lp_3240	100	58.54	49	396	2e-114
NC_002662	NC_004567	L0024	lp_0709	100	48.47	59	399	9e-116
NC_002662	NC_004567	L0024	lp_3481	100	100	62	415	1e-120
NC_002662	NC_004567	L0040	lp_1108	100	100	71	415	1e-120
NC_002662	NC_004567	L59867	lp_1321	100	100	47	414	4e-120
NC_002662	NC_004567	L0327	lp_1549	100	100	52	414	4e-120
NC_002662	NC_004567	L91456	lp_1410	100	100	54	414	3e-120
NC_002662	NC_004567	L170983	lp_1386	100	100	50	413	9e-120
NC_002662	NC_004567	L128690	lp_0181	100	100	58	905	1e-267
NC_002662	NC_004567	L128690	lp_1730	100	19.11	56	871	2e-257
NC_002662	NC_004567	L0034	lp_2153	100	100	62	412	1e-119
NC_002662	NC_004567	L0109	lp_0532	100	100	60	412	1e-119
NC_002662	NC_004567	L150031	lp_1265	100	100	67	411	2e-119
NC_002662	NC_004567	L0374	lp_0741	100	100	58	411	3e-119
NC_002662	NC_004567	L0224	lp_0310	34.71	34.71	50	387	5e-112
NC_002662	NC_004567	L0224	lp_2242	34.71	100	50	384	4e-111
NC_002662	NC_004567	L73818	lp_0310	100	34.71	50	399	1e-115
NC_002662	NC_004567	L73818	lp_2242	100	100	52	410	6e-119
NC_002662	NC_004567	L147466	lp_0577	100	100	67	410	4e-119
NC_002662	NC_004567	L84096	lp_1573	100	100	60	410	4e-119
NC_002662	NC_004567	L66199	lp_1346	100	6.1	53	368	2e-106
NC_002662	NC_004567	L66199	lp_2570	100	100	61	409	1e-118
NC_002662	NC_004567	L0016	lp_0756	100	100	63	409	1e-118
NC_002662	NC_004567	L100263	lp_1756	100	100	55	409	1e-118
NC_002662	NC_004567	L0283	lp_0006	100	100	70	898	1e-265
NC_002662	NC_004567	L198289	lp_3101	100	100	44	409	1e-118
NC_002662	NC_004567	L0095	lp_0980	100	100	38	408	4e-118
NC_002662	NC_004567	L0095	lp_3085	100	78.03	37	397	8e-115
NC_002662	NC_004567	L178329	lp_0315	100	100	56	407	4e-118
NC_002662	NC_004567	L37880	lp_3226	100	100	48	407	6e-118
NC_002662	NC_004567	L165	lp_0802	100	100	46	406	1e-117
NC_002662	NC_004567	L0004	lp_0789	54.47	100	59	379	1e-109
NC_002662	NC_004567	L0005	lp_0789	100	100	63	405	2e-117
NC_002662	NC_004567	L184516	lp_0348	100	100	45	405	2e-117
NC_002662	NC_004567	L0378	lp_1882	100	100	54	405	2e-117
NC_002662	NC_004567	L0155	lp_1967	100	100	65	404	3e-117
NC_002662	NC_004567	L151062	lp_0012	100	100	35	402	3e-116
NC_002662	NC_004567	L178206	lp_2027	100	100	76	885	1e-261
NC_002662	NC_004567	L157144	lp_0747	100	100	65	402	1e-116
NC_002662	NC_004567	L91510	lp_2019	100	100	44	402	2e-116
NC_002662	NC_004567	L0059	lp_2037	100	100	51	400	6e-116
NC_002662	NC_004567	L22900	lp_1528	100	100	57	399	1e-115
NC_002662	NC_004567	L0254	lp_1600	100	100	54	399	1e-115
NC_002662	NC_004567	L173813	lp_2043	100	100	54	399	1e-115
NC_002662	NC_004567	L0274	lp_0001	100	100	46	398	3e-115
NC_002662	NC_004567	L107797	lp_0807	100	100	65	397	4e-115
NC_002662	NC_004567	L197041	lp_1186	100	100	66	396	6e-115
NC_002662	NC_004567	L194050	lp_1925	100	100	40	395	3e-114
NC_002662	NC_004567	L198033	lp_2700	100	100	70	1459	0
NC_002662	NC_004567	L0370	lp_2146	100	100	71	878	1e-259
NC_002662	NC_004567	L0309	lp_0939	100	100	42	394	5e-114
NC_002662	NC_004567	L90287	lp_2018	100	100	52	393	8e-114
NC_002662	NC_004567	L137682	lp_1568	100	100	38	390	1e-112
NC_002662	NC_004567	L33416	lp_0233	100	100	53	387	5e-112
NC_002662	NC_004567	L58914	lp_2582	100	100	38	387	8e-112
NC_002662	NC_004567	L179409	lp_2384	100	100	59	386	7e-112
NC_002662	NC_004567	L138452	lp_1619	100	100	43	386	2e-111
NC_002662	NC_004567	L128777	lp_3643	100	100	60	385	1e-111
NC_002662	NC_004567	L109201	lp_1126	100	100	57	384	3e-111
NC_002662	NC_004567	L0379	lp_2055	100	100	74	384	2e-111
NC_002662	NC_004567	L99884	lp_0024	100	100	53	860	4e-254
NC_002662	NC_004567	L181494	lp_2049	100	100	50	382	2e-110
NC_002662	NC_004567	L177520	lp_0436	100	100	47	381	4e-110
NC_002662	NC_004567	L0236	lp_0349	100	100	47	381	3e-110
NC_002662	NC_004567	L142816	lp_1668	100	100	70	381	2e-110
NC_002662	NC_004567	L101706	lp_2525	100	100	41	379	2e-109
NC_002662	NC_004567	L144334	lp_3523	100	100	65	379	9e-110
NC_002662	NC_004567	L0359	lp_2807	100	100	48	378	3e-109
NC_002662	NC_004567	L115706	lp_2354	100	100	51	377	5e-109
NC_002662	NC_004567	L0196	lp_0761	100	100	57	375	1e-108
NC_002662	NC_004567	L19272	lp_0549	100	100	57	375	2e-108
NC_002662	NC_004567	L0291	lp_1839	100	100	54	858	2e-253
NC_002662	NC_004567	L66233	lp_3403	100	100	66	375	1e-108
NC_002662	NC_004567	L0057	lp_2035	100	100	48	375	2e-108
NC_002662	NC_004567	L129379	lp_0132	100	24.88	48	359	1e-103
NC_002662	NC_004567	L129379	lp_3392	100	100	46	374	4e-108
NC_002662	NC_004567	L0098	lp_1739	100	100	49	374	4e-108
NC_002662	NC_004567	L0067	lp_2559	100	100	48	374	4e-108
NC_002662	NC_004567	L129753	lp_3644	100	100	55	374	3e-108
NC_002662	NC_004567	L0002	lp_1898	100	100	63	372	1e-107
NC_002662	NC_004567	L0206	lp_1633	100	100	48	371	4e-107
NC_002662	NC_004567	L153005	lp_2719	100	100	47	370	7e-107
NC_002662	NC_004567	L103741	lp_1332	100	100	34	308	8e-88
NC_002662	NC_004567	L103741	lp_2901	100	8.11	35	239	5e-67
NC_002662	NC_004567	L102360	lp_0937	100	100	50	857	4e-253
NC_002662	NC_004567	L80177	lp_2263	100	100	50	369	1e-106
NC_002662	NC_004567	L0136	lp_1062	100	100	60	369	9e-107
NC_002662	NC_004567	L34806	lp_1468	100	100	71	369	8e-107
NC_002662	NC_004567	L0017	lp_0537	100	100	59	367	4e-106
NC_002662	NC_004567	L0090	lp_0571	100	100	45	366	1e-105
NC_002662	NC_004567	L0105	lp_0529	100	100	50	365	2e-105
NC_002662	NC_004567	L154481	lp_0750	100	100	72	364	2e-105
NC_002662	NC_004567	L0238	lp_2196	100	100	50	364	4e-105
NC_002662	NC_004567	L0033	lp_2154	100	100	49	362	1e-104
NC_002662	NC_004567	L190226	lp_1275	100	100	51	362	2e-104
NC_002662	NC_004567	L0353	lp_0454	100	100	63	853	5e-252
NC_002662	NC_004567	L13187	lp_2067	100	100	53	361	3e-104
NC_002662	NC_004567	L189428	lp_0780	100	100	55	360	5e-104
NC_002662	NC_004567	L92987	lp_0298	100	100	46	359	2e-103
NC_002662	NC_004567	L176724	lp_0317	100	100	67	358	2e-103
NC_002662	NC_004567	L188550	lp_0779	100	100	59	358	2e-103
NC_002662	NC_004567	L187771	lp_0043	100	100	51	358	3e-103
NC_002662	NC_004567	L192192	lp_0160	100	100	60	357	4e-103
NC_002662	NC_004567	L156251	lp_0748	100	100	63	357	4e-103
NC_002662	NC_004567	L35751	lp_0730	100	100	54	357	5e-103
NC_002662	NC_004567	L87561	lp_2202	100	100	58	357	4e-103
NC_002662	NC_004567	L0372	lp_2040	100	100	56	850.4	4e-251
NC_002662	NC_004567	L0035	lp_2152	100	100	48	356	1e-102
NC_002662	NC_004567	L1762179	lp_0575	100	100	60	356	8e-103
NC_002662	NC_004567	L0143	lp_2256	100	100	54	356	9e-103
NC_002662	NC_004567	L0203	lp_0566	100	100	63	355	1e-102
NC_002662	NC_004567	L96847	lp_2258	100	100	50	354	4e-102
NC_002662	NC_004567	L182555	lp_2699	100	100	57	354	3e-102
NC_002662	NC_004567	L0124	lp_0037	100	100	47	352	3e-101
NC_002662	NC_004567	L92886	lp_1970	100	100	58	352	1e-101
NC_002662	NC_004567	L184818	lp_1921	100	100	42	352	2e-101
NC_002662	NC_004567	L142722	lp_2738	100	100	56	352	1e-101
NC_002662	NC_004567	L0222	lp_1019	100	100	54	826	8e-244
NC_002662	NC_004567	L53699	lp_1251	100	100	59	352	1e-101
NC_002662	NC_004567	L70624	lp_2053	100	100	72	352	9e-102
NC_002662	NC_004567	L31393	lp_2305	100	100	43	351	4e-101
NC_002662	NC_004567	L18686	lp_2090	100	100	58	350	5e-101
NC_002662	NC_004567	L108008	lp_3096	100	100	72	349	7e-101
NC_002662	NC_004567	L0083	lp_0204	100	100	52	348	2e-100
NC_002662	NC_004567	L113400	lp_0794	100	100	40	348	4e-100
NC_002662	NC_004567	L26628	lp_1150	100	100	52	345	2e-99
NC_002662	NC_004567	L25787	lp_1781	100	100	62	345	2e-99
NC_002662	NC_004567	L0197	lp_0369	100	100	42	344	5e-99
NC_002662	NC_004567	L13145	lp_3662	100	100	51	825	2e-243
NC_002662	NC_004567	L0284	lp_1737	100	100	33	344	1e-98
NC_002662	NC_004567	L0006	lp_0791	100	100	69	343	5e-99
NC_002662	NC_004567	L83481	lp_1259	100	100	59	343	6e-99
NC_002662	NC_004567	L178384	lp_2841	100	100	58	342	1e-98
NC_002662	NC_004567	L0165	lp_1437	100	100	47	341	3e-98
NC_002662	NC_004567	L171943	lp_2936	100	100	52	341	3e-98
NC_002662	NC_004567	L0305	lp_2280	100	100	50	340	6e-98
NC_002662	NC_004567	L0102	lp_2634	100	100	51	338	3e-97
NC_002662	NC_004567	L10433	lp_0447	100	100	47	337	6e-97
NC_002662	NC_004567	L0269	lp_1963	100	100	35	337	9e-97
NC_002662	NC_004567	L0357	lp_1514	100	100	60	821	2e-242
NC_002662	NC_004567	L0125	lp_0036	100	100	72	335	1e-96
NC_002662	NC_004567	L76755	lp_1074	100	100	60	335	2e-96
NC_002662	NC_004567	L155408	lp_0749	100	100	65	335	1e-96
NC_002662	NC_004567	L2385	lp_0803	100	100	66	335	1e-96
NC_002662	NC_004567	L14408	lp_0226	100	100	70	334	2e-96
NC_002662	NC_004567	L62663	lp_1837	100	100	56	334	3e-96
NC_002662	NC_004567	L171588	lp_0848	100	25.05	43	323	1e-92
NC_002662	NC_004567	L171588	lp_2712	100	100	42	333	1e-95
NC_002662	NC_004567	L0380	lp_1040	100	100	73	333	4e-96
NC_002662	NC_004567	L48789	lp_3489	100	100	58	333	7e-96
NC_002662	NC_004567	L0103	lp_0523	100	100	46	332	2e-95
NC_002662	NC_004567	L0277	lp_2298	100	100	55	821	3e-242
NC_002662	NC_004567	L45002	lp_2703	100	100	56	332	1e-95
NC_002662	NC_004567	L179660	lp_2851	100	100	67	331	2e-95
NC_002662	NC_004567	L179660	lp_3026	100	29.58	65	327	3e-94
NC_002662	NC_004567	L11851	lp_2219	100	100	49	331	3e-95
NC_002662	NC_004567	L0308	lp_0938	100	100	34	328	7e-94
NC_002662	NC_004567	L0009	lp_0330	100	100	60	328	2e-94
NC_002662	NC_004567	L33412	lp_1469	100	100	45	327	6e-94
NC_002662	NC_004567	L175538	lp_2374	100	100	75	327	2e-94
NC_002662	NC_004567	L0191	lp_0337	100	100	51	326	9e-94
NC_002662	NC_004567	L37667	lp_3382	100	100	42	326	1e-93
NC_002662	NC_004567	L81616	lp_2548	100	100	57	326	7e-94
NC_002662	NC_004567	L63652	lp_2136	100	100	60	1425	0
NC_002662	NC_004567	L0043	lp_3538	100	100	60	816	6e-241
NC_002662	NC_004567	L0177	lp_2321	100	100	43	325	3e-93
NC_002662	NC_004567	L98310	lp_1173	100	100	46	324	4e-93
NC_002662	NC_004567	L0362	lp_1616	100	100	55	324	3e-93
NC_002662	NC_004567	L147009	lp_1262	100	100	52	323	7e-93
NC_002662	NC_004567	L35134	lp_1863	100	9.8	33	288	4e-82
NC_002662	NC_004567	L35134	lp_3160	100	100	36	322	2e-92
NC_002662	NC_004567	L0324	lp_1873	100	100	48	322	2e-92
NC_002662	NC_004567	L0261	lp_0005	100	100	48	321	3e-92
NC_002662	NC_004567	L148957	lp_1097	100	100	52	321	3e-92
NC_002662	NC_004567	L140856	lp_3557	100	100	41	321	4e-92
NC_002662	NC_004567	L141766	lp_0518	100	100	44	318	3e-91
NC_002662	NC_004567	L97777	lp_3681	100	100	65	812	1e-239
NC_002662	NC_004567	L4822	lp_0754	100	100	51	318	2e-91
NC_002662	NC_004567	L67726	lp_0221	100	100	52	318	2e-91
NC_002662	NC_004567	L0106	lp_0531	100	100	45	317	6e-91
NC_002662	NC_004567	L52064	lp_1317	100	100	33	317	8e-91
NC_002662	NC_004567	L77627	lp_1075	100	100	60	315	1e-90
NC_002662	NC_004567	L320	lp_1190	100	100	60	315	1e-90
NC_002662	NC_004567	L181858	lp_2237	100	100	41	315	3e-90
NC_002662	NC_004567	L0015	lp_0372	100	100	63	313	5e-90
NC_002662	NC_004567	L146623	lp_0576	100	100	57	313	6e-90
NC_002662	NC_004567	L0104	lp_0528	100	100	48	311	3e-89
NC_002662	NC_004567	L0213	lp_1987	100	100	53	811	2e-239
NC_002662	NC_004567	L177493	lp_0316	100	100	65	310	5e-89
NC_002662	NC_004567	L0038	lp_1106	100	100	49	310	6e-89
NC_002662	NC_004567	L149891	lp_1096	100	100	57	310	5e-89
NC_002662	NC_004567	L0130	lp_1545	100	100	34	310	1e-88
NC_002662	NC_004567	L184033	lp_1418	100	100	45	310	6e-89
NC_002662	NC_004567	L75718	lp_1073	100	100	54	309	9e-89
NC_002662	NC_004567	L109453	lp_2071	100	100	51	308	2e-88
NC_002662	NC_004567	L117718	lp_3637	100	100	56	308	2e-88
NC_002662	NC_004567	L58643	lp_3407	100	100	59	308	2e-88
NC_002662	NC_004567	L582	lp_0041	100	100	55	307	4e-88
NC_002662	NC_004567	L0287	lp_1144	100	100	57	810	5e-239
NC_002662	NC_004567	L0399	lp_0620	100	100	67	307	3e-88
NC_002662	NC_004567	L193734	lp_3665	100	100	79	307	2e-88
NC_002662	NC_004567	L173881	lp_0814	100	100	53	306	8e-88
NC_002662	NC_004567	L66222	lp_0913	100	100	49	306	9e-88
NC_002662	NC_004567	L134453	lp_0466	100	100	54	304	3e-87
NC_002662	NC_004567	L0011	lp_3170	100	100	63	304	2e-87
NC_002662	NC_004567	L44083	lp_0506	100	100	54	302	1e-86
NC_002662	NC_004567	L24228	lp_1561	100	100	43	302	2e-86
NC_002662	NC_004567	L128951	lp_1854	100	100	49	302	1e-86
NC_002662	NC_004567	L125116	lp_0770	100	100	43	301	4e-86
NC_002662	NC_004567	L9458	lp_0525	100	100	59	801	2e-236
NC_002662	NC_004567	L11749	lp_0525	35.77	100	59	766	7e-226
NC_002662	NC_004567	L123116	lp_1521	100	100	49	301	3e-86
NC_002662	NC_004567	L76582	lp_1599	100	100	58	300	5e-86
NC_002662	NC_004567	L6128	lp_1639	100	100	58	300	4e-86
NC_002662	NC_004567	L58125	lp_1455	100	100	59	300	4e-86
NC_002662	NC_004567	L72137	lp_0673	100	100	28	298	1e-84
NC_002662	NC_004567	L72137	lp_2409	100	15.48	25	203	5e-56
NC_002662	NC_004567	L25762	lp_0673	15.48	100	24	88.6	1e-21
NC_002662	NC_004567	L25762	lp_2409	15.48	15.48	28	62.4	1e-13
NC_002662	NC_004567	L176399	lp_0400	100	26.42	40	287	6e-82
NC_002662	NC_004567	L176399	lp_2827	100	100	43	298	3e-85
NC_002662	NC_004567	L176399	lp_3565	100	6.38	38	265	3e-75
NC_002662	NC_004567	L121289	lp_1744	100	100	49	298	3e-85
NC_002662	NC_004567	L0037	lp_1103	100	100	46	297	5e-85
NC_002662	NC_004567	L76469	lp_1312	100	17.63	33	285	3e-81
NC_002662	NC_004567	L76469	lp_2844	100	100	33	296	2e-84
NC_002662	NC_004567	L158188	lp_0733	100	100	50	273	7e-78
NC_002662	NC_004567	L158188	lp_0746	100	100	53	291	3e-83
NC_002662	NC_004567	L159386	lp_0733	100	100	51	295	2e-84
NC_002662	NC_004567	L159386	lp_0746	100	100	50	273	7e-78
NC_002662	NC_004567	L88252	lp_0481	100	100	72	790	3e-233
NC_002662	NC_004567	L0275	lp_0002	100	100	43	295	2e-84
NC_002662	NC_004567	L6615	lp_0707	100	100	55	295	2e-84
NC_002662	NC_004567	L0363	lp_0458	100	100	54	294	3e-84
NC_002662	NC_004567	L71174	lp_1628	100	100	46	294	4e-84
NC_002662	NC_004567	L146188	lp_0269	100	100	31	293	2e-83
NC_002662	NC_004567	L0025	lp_3483	100	100	35	293	2e-83
NC_002662	NC_004567	L0084	lp_0203	100	100	40	292	2e-83
NC_002662	NC_004567	L196206	lp_1241	100	100	74	292	7e-84
NC_002662	NC_004567	L141260	lp_1617	100	100	41	292	2e-83
NC_002662	NC_004567	L196579	lp_0760	100	32.2	32	259	2e-73
NC_002662	NC_004567	L196579	lp_0766	100	23.95	32	249	2e-70
NC_002662	NC_004567	L196579	lp_1941	100	26.54	32	263	1e-74
NC_002662	NC_004567	L196579	lp_2544	100	6.63	32	247	8e-70
NC_002662	NC_004567	L196579	lp_3449	100	100	35	291	4e-83
NC_002662	NC_004567	L198893	lp_0728	100	100	75	788	1e-232
NC_002662	NC_004567	L72391	lp_0786	100	100	75	291	2e-83
NC_002662	NC_004567	L111126	lp_2180	100	100	41	291	4e-83
NC_002662	NC_004567	L18206	lp_2849	100	100	48	291	3e-83
NC_002662	NC_004567	L12335	lp_1200	100	100	48	290	6e-83
NC_002662	NC_004567	L12335	lp_2105	100	54.87	47	281	3e-80
NC_002662	NC_004567	L118696	lp_2965	100	100	51	290	5e-83
NC_002662	NC_004567	L118696	lp_3630	100	15.7	49	267	4e-76
NC_002662	NC_004567	L0265	lp_0700	100	100	70	290	3e-83
NC_002662	NC_004567	L182020	lp_1664	100	100	42	290	7e-83
NC_002662	NC_004567	L91444	lp_2199	100	100	51	290	6e-83
[truncated: 1,755 more rows]

## Sheet: overlap AUTOGRAPH  and Oliveira
Genes of L.lactis found in both the Oliveira and predicted AUTOGRAPH network
Ortholog Group	Species orthologs / Oliveira Hit	Confirmed (x) / Additional (y)	Gene Synonym	Protein Complex	Sympheny Reaction ID	Gene Name	Genbank Annotation	BIT Score with L. lactis Gene	Reaction
1	lactis		L0175	-	-	folE	GTP cyclohydrolase I	-	-
	coli	x	b2153	FolE (b2153)	GTPCI	folE	GTP cyclohydrolase I	120	[c] : gtp + h2o --> ahdt + for + h
	plantarum	x	lp_3297	FolE (lp_3297)	GTPCI	folE	GTP cyclohydrolase I	199	[c] : gtp + h2o --> ahdt + for + h
	subtilis	x	bsu22780	MtrA (BSU22780)	GTPCI	mtrA	GTP cyclohydrolase I	178	[c] : gtp + h2o --> ahdt + for + h
	Oliveira		L0175	-	-	folE	GTP cyclohydrolase I	-	GTP + 2 H(2)O -> formate + 2-amino-4-hydroxy-6-(erythro-1,2,3-trihydroxypropyl)dihydropteridine triphosphate
	Oliveira		L0175	-	-	folE	GTP cyclohydrolase I	-	ATP + 2-amino-4-hydroxy-6-hydroxymethyl-7,8-dihydropteridine -> AMP + 2-amino-4-hydroxy-6-hydroxymethyl-7,8-dihydropteridine diphosphate
2	lactis		L0177	-	-	folC	folylpolyglutamate synthase	-	-
	coli	x	b2315	FolCec (b2315)	DHFS	folC	dihydrofolate:folylpolyglutamate synthetase; dihydrofolate synthetase	157	[c] : atp + dhpt + glu-L --> adp + dhf + h + pi
	plantarum	y	lp_2321	( FolC2 (lp_3296) ) or ( FolC1 (lp_2321) )	THFGLUS	folC1	folylpolyglutamate synthase	325	[c] : atp + glu-L + thf <==> adp + h + pi + thfglu
	plantarum	x	lp_2321	( FolC2 (lp_3296) ) or ( FolC1 (lp_2321) )	DHFS	folC1	folylpolyglutamate synthase	325	[c] : atp + dhpt + glu-L --> adp + dhf + h + pi
	subtilis		bsu28080	-	-	folC	folyl-polyglutamate synthetase	323	-
	Oliveira		L0177	-	-	folC	folylpolyglutamate synthase	-	ATP + dihydropteroate + L-glutamate -> ADP + phosphate + dihydrofolate
3	lactis		L0176	-	-	folP	dihydropteroate synthase	-	-
	coli	y	b3177	FolP (b3177)	DHPS2	folP	7,8-dihydropteroate synthase	120	[c] : 4abz + 6hmhptpp --> dhpt + h + ppi
	plantarum	x	lp_3294	FolP (lp_3294)	DHPS3	folP	dihydropteroate synthase	165	[c] : 2ahhmd + 4abz --> dhpt + ppi
	subtilis	y	bsu00770	Sul (BSU00770)	DHPS1	sul	dihydropteroate synthase	124	[c] : 2ahhmp + 4abz --> dhpt + h2o
	Oliveira		L0176	-	-	folP	dihydropteroate synthase	-	2-amino-4-hydroxy-6-hydroxymethyl-7,8-dihydropteridine diphosphate + 4-aminobenzoate -> diphosphate + dihydropteroate
4	lactis		L0171	-	-	menB	dihydroxynaphthonic acid synthase	-	-
	coli	x	b2262	MenB (b2262)	NPHS	menB	dihydroxynaphtoic acid synthetase	350	[c] : sbzcoa --> coa + dhna
	subtilis	x	bsu30800	MenB (BSU30800)	NPHS	menB	dihydroxynapthoic acid synthetase	431	[c] : sbzcoa --> coa + dhna
	Oliveira		L0171	-	-	menB	dihydroxynaphthonic acid synthase	-	2-succinylbenzoyl-CoA -> 1,4-dihydroxy-2-naphthoate + CoA
5	lactis		L0079	-	-	ilvN	acetolactate synthase small subunit	-	-
	coli	y	b0078	( IlvB ( b3670 and b3671 ) ) or ( IlvG ( b3767 and b3768 and b3769 ) ) or ( IlvH ( b0077 and b0078 ) )	ACHBS	ilvH	acetolactate synthase III, valine sensitive, small subunit	92.4	[c] : 2obut + h + pyr --> 2ahbut + co2
	coli	x	b0078	( IlvB ( b3670 and b3671 ) ) or ( IlvG ( b3767 and b3768 and b3769 ) ) or ( IlvH ( b0077 and b0078 ) )	ACLS	ilvH	acetolactate synthase III, valine sensitive, small subunit	92.4	[c] : h + (2) pyr --> alac-S + co2
	subtilis	y	bsu28300	( AlsS (BSU36010) ) or ( IlvBH ( BSU28310 and BSU28300 ) )	ACHBS	ilvH	acetolactate synthase (acetohydroxy-acid synthase) (small subunit)	152	[c] : 2obut + h + pyr --> 2ahbut + co2
	subtilis	x	bsu28300	( AlsS (BSU36010) ) or ( IlvBH ( BSU28310 and BSU28300 ) )	ACLS	ilvH	acetolactate synthase (acetohydroxy-acid synthase) (small subunit)	152	[c] : h + (2) pyr --> alac-S + co2
	Oliveira		L0079	-	-	ilvN	acetolactate synthase small subunit	-	2 pyruvate -> 2-acetolactate + CO(2)
6	lactis		L0172	-	-	menE	O-succinylbenzoic acid-CoA ligase	-	-
	coli	y	b1805	( FadA (b3845) and FadB (b3846) and FadD (b1805) and FadE (b0221) )	FAO1	fadD	acyl-CoA synthetase, long-chain-fatty-acid--CoA ligase	133	[c] : atp + (7) coa + (6) fad + (6) h2o + (6) nad + ttdca --> (7) accoa + amp + (6) fadh2 + (6) h + (6) nadh + ppi
	coli	y	b1805	( FadA (b3845) and FadB (b3846) and FadD (b1805) and FadE (b0221) )	FAO2	fadD	acyl-CoA synthetase, long-chain-fatty-acid--CoA ligase	133	[c] : atp + (8) coa + (7) fad + (7) h2o + hdca + (7) nad --> (8) accoa + amp + (7) fadh2 + (7) h + (7) nadh + ppi
	coli	y	b1805	( FadA (b3845) and FadB (b3846) and FadD (b1805) and FadE (b0221) ) or ( FadB (b3846) )	FAO3	fadD	acyl-CoA synthetase, long-chain-fatty-acid--CoA ligase	133	[c] : atp + (9) coa + (8) fad + (8) h2o + (8) nad + ocdca --> (9) accoa + amp + (8) fadh2 + (8) h + (8) nadh + ppi
	subtilis	x	bsu30790	MenE (BSU30790)	SUCBZL	menE	O-succinylbenzoic acid-CoA ligase	268	[c] : atp + coa + sucbz --> amp + ppi + sbzcoa
	Oliveira		L0172	-	-	menE	O-succinylbenzoic acid-CoA ligase	-	ATP + 2-succinylbenzoate + CoA -> AMP + diphosphate + 2-succinylbenzoyl-CoA
7	lactis		L0074	-	-	leuB	3-isopropylmalate dehydrogenase	-	-
	coli	x	b0073	LeuB (b0073)	IPMD	leuB	3-isopropylmalate dehydrogenase	285	[c] : 3c2hmp + nad --> 3c4mop + h + nadh
	coli	y	b0073	LeuB (b0073)	OMCDC	leuB	3-isopropylmalate dehydrogenase	285	[c] : 3c4mop + h --> 4mop + co2
	subtilis	x	bsu28270	LeuB (BSU28270)	IPMD	leuB	3-isopropylmalate dehydrogenase	344	[c] : 3c2hmp + nad --> 3c4mop + h + nadh
	Oliveira		L0074	-	-	leuB	3-isopropylmalate dehydrogenase	-	3-isopropylmalate + NAD(+) -> 4-methyl-2-oxopentanoate + NADH + CO(2)
8	lactis		L0075	-	-	leuC	3-isopropylmalate dehydratase large subunit	-	-
	coli	x	b0072	LeuC ( b0071 and b0072 )	IPPMIa	leuC	3-isopropylmalate isomerase (dehydratase) subunit	493	[c] : 3c2hmp <==> 2ippm + h2o
	coli	x	b0072	LeuC ( b0071 and b0072 )	IPPMIb	leuC	3-isopropylmalate isomerase (dehydratase) subunit	493	[c] : 2ippm + h2o <==> 3c3hmp
	subtilis	x	bsu28260	LeuCD ( BSU28260 and BSU28250 )	IPPMIa	leuC	3-isopropylmalate dehydratase (large subunit)	531	[c] : 3c2hmp <==> 2ippm + h2o
	subtilis	x	bsu28260	LeuCD ( BSU28260 and BSU28250 )	IPPMIb	leuC	3-isopropylmalate dehydratase (large subunit)	531	[c] : 2ippm + h2o <==> 3c3hmp
	Oliveira		L0075	-	-	leuC	3-isopropylmalate dehydratase large subunit	-	2-isopropylmaleate + H(2)O <-> 3-isopropylmalate
9	lactis		L0076	-	-	leuD	3-isopropylmalate dehydratase small subunit	-	-
	coli	x	b0071	LeuC ( b0071 and b0072 )	IPPMIa	leuD	isopropylmalate isomerase subunit	178	[c] : 3c2hmp <==> 2ippm + h2o
	coli	x	b0071	LeuC ( b0071 and b0072 )	IPPMIb	leuD	isopropylmalate isomerase subunit	178	[c] : 2ippm + h2o <==> 3c3hmp
	subtilis	x	bsu28250	LeuCD ( BSU28260 and BSU28250 )	IPPMIa	leuD	3-isopropylmalate dehydratase (small subunit)	190	[c] : 3c2hmp <==> 2ippm + h2o
	subtilis	x	bsu28250	LeuCD ( BSU28260 and BSU28250 )	IPPMIb	leuD	3-isopropylmalate dehydratase (small subunit)	190	[c] : 2ippm + h2o <==> 3c3hmp
	Oliveira		L0076	-	-	leuD	3-isopropylmalate dehydratase small subunit	-	2-isopropylmaleate + H(2)O <-> 2-isopropylmalate
10	lactis		L0077	-	-	ilvD	dihydroxy-acid dehydratase	-	-
	coli	x	b3771	IlvD (b3771)	DHAD1	ilvD	dihydroxyacid dehydratase	342	[c] : 23dhmb --> 3mob + h2o
	coli	x	b3771	IlvD (b3771)	DHAD2	ilvD	dihydroxyacid dehydratase	342	[c] : 23dhmp --> 3mop + h2o
	subtilis	x	bsu21870	IlvD (BSU21870)	DHAD1	ilvD	dihydroxy-acid dehydratase	408	[c] : 23dhmb --> 3mob + h2o
	subtilis	x	bsu21870	IlvD (BSU21870)	DHAD2	ilvD	dihydroxy-acid dehydratase	408	[c] : 23dhmp --> 3mop + h2o
	Oliveira		L0077	-	-	ilvD	dihydroxy-acid dehydratase	-	2,3-dihydroxy-3-methylbutanoate -> 3-methyl-2-oxobutanoate + H(2)O
	Oliveira		L0077	-	-	ilvD	dihydroxy-acid dehydratase	-	2,3-dihydroxy-3-methylpentanoate -> 3-methyl-2-oxopentanoate + H(2)O
11	lactis		L0070	-	-	hisA	phosphoribosylformimino-5-aminoimidazole carboxamide ribotide isomerase	-	-
	coli	x	b2024	HisA (b2024)	PRMICIi	hisA	N-(5'-phospho-L-ribosyl-formimino)-5-amino-1- (5'- phosphoribosyl)-4-imidazolecarboxamide isomerase	142	[c] : prfp --> prlp
	plantarum	x	lp_2556	HisA (lp_2556)	PRMICI	hisA	phosphoribosylformimino-5-aminoimidazole carboxamideribotide isomerase	177	[c] : prfp <==> prlp
	subtilis	x	bsu34880	HisA (BSU34880)	PRMICI	hisA	phosphoribosylformimino-5-aminoimidazole carboxamide ribotide isomerase	196	[c] : prfp <==> prlp
	Oliveira		L0070	-	-	hisA	phosphoribosylformimino-5-aminoimidazole carboxamide ribotide isomerase	-	N-(5'-phospho-D-ribosylformimino)-5-amino-1-(5''-phosphoribosyl)-4-imidazolecarboxamide -> N-(5'-phospho-D-1'-ribulosylformimino)-5-amino-1-(5''-phosphoribosyl)-4-imidazolecarboxamide
12	lactis		L0178	-	-	pabA	para-aminobenzoate synthase component II	-	-
	coli	y	b3360	( PabA (b3360) and PabBec (b1812) )	ADCS_	pabA	p-aminobenzoate synthetase, component II	169	[c] : chor + gln-L --> 4adcho + glu-L
	subtilis	y	bsu00750	PabAB2 ( BSU00740 and BSU00750 )	ADCS_	pabA	anthranilate synthase (subunit II)	169	[c] : chor + gln-L --> 4adcho + glu-L
	Oliveira		L0178	-	-	pabA	para-aminobenzoate synthase component II	-	chorismate + L-glutamine -> 4-aminobenzoate + L-glutamate + pyruvate
13	lactis		L0072	-	-	hisI	phosphoribosyl-AMP cyclohydrolase	-	-
	coli	x	b2026	HisI (b2026)	PRAMPC	hisI	phosphoribosyl-amp cyclohydrolase; phosphoribosyl-ATP pyrophosphatase	154	[c] : h + h2o + prbamp --> prfp
	coli	x	b2026	HisI (b2026)	PRATPP	hisI	phosphoribosyl-amp cyclohydrolase; phosphoribosyl-ATP pyrophosphatase	154	[c] : h2o + prbatp --> h + ppi + prbamp
	plantarum	x	lp_2553	HisI (lp_2553)	PRAMPC	hisI	phosphoribosyl-AMP cyclohydrolase	118	[c] : h + h2o + prbamp --> prfp
	subtilis	x	bsu34860	HisI (BSU34860)	PRAMPC	hisI	phosphoribosyl-AMP cyclohydrolase	216	[c] : h + h2o + prbamp --> prfp
	subtilis	x	bsu34860	HisI (BSU34860)	PRATPP	hisI	phosphoribosyl-AMP cyclohydrolase	216	[c] : h2o + prbatp --> h + ppi + prbamp
	Oliveira		L0072	-	-	hisI	phosphoribosyl-AMP cyclohydrolase	-	1-(5-phospho-D-ribosyl)-ATP + H(2)O -> 1-(5-phospho-D-ribosyl)-AMP + diphosphate
	Oliveira		L0072	-	-	hisI	phosphoribosyl-AMP cyclohydrolase	-	1-(5-phospho-D-ribosyl)-AMP + H(2)O -> N-(5'-phospho-D-ribosylformimino)-5-amino-1-(5''-phosphoribosyl)-4-imidazolecarboxamide
14	lactis		L162872	-	-	dfrA	dihydropholate reductase	-	-
	coli	x	b0048	FolA (b0048)	DHFR	folA	dihydrofolate reductase type I; trimethoprim resistance	78.6	[c] : dhf + h + nadph <==> nadp + thf
	plantarum	x	lp_1869	DfrA (lp_1869)	DHFR	dfrA	dihydrofolate reductase	101	[c] : dhf + h + nadph <==> nadp + thf
	subtilis	x	bsu21810	DfrA (BSU21810)	DHFR	dfrA	dihydrofolate reductase	100	[c] : dhf + h + nadph <==> nadp + thf
	Oliveira		L162872	-	-	dfrA	dihydropholate reductase	-	dihydrofolate + NADPH + H(+) -> tetrahydrofolate + NADP(+)
	Oliveira		L162872	-	-	dfrA	dihydropholate reductase	-	folate + NADPH + H(+) <-> dihydrofolate + NADP(+)
15	lactis		L320	-	-	rmlC	dTDP-L-rhamnose synthase	-	-
	coli	y	b2040	RfbD (b2040)	TDPDRR	rfbD	dTDP-6-deoxy-L-mannose-dehydrogenase	143	[c] : dtdp6dm + nadp <==> dtdpddm + h + nadph
	plantarum	y	lp_1190	RfbD (lp_1190)	TDPDRR	rfbD	dTDP-4-dehydrorhamnose reductase	315	[c] : dtdp6dm + nadp <==> dtdpddm + h + nadph
	subtilis		bsu37820	-	-	spsK	spsK	166	-
	Oliveira		L320	-	-	rmlC	dTDP-L-rhamnose synthase	-	dTDP-4-dehydro-6-deoxy-L-mannose + NADPH + H(+) <-> dTDP-rhamnose + NADP(+)
16	lactis		L63652	-	-	pycA	pyruvate carboxylase	-	-
	plantarum	x	lp_2136	PycA (lp_2136)	PC	pycA	pyruvate carboxylase	1425	[c] : atp + hco3 + pyr --> adp + h + oaa + pi
	subtilis	x	bsu14860	PycA (BSU14860)	PC	pycA	pyruvate carboxylase	1429	[c] : atp + hco3 + pyr --> adp + h + oaa + pi
	Oliveira		L63652	-	-	pycA	pyruvate carboxylase	-	ATP + pyruvate + CO(2) <-> ADP + phosphate + oxaloacetate
17	lactis		L0078	-	-	ilvB	acetolactate synthase large subunit	-	-
	coli	x	b0077	( IlvB ( b3670 and b3671 ) ) or ( IlvG ( b3767 and b3768 and b3769 ) ) or ( IlvH ( b0077 and b0078 ) )	ACHBS	ilvI	acetolactate synthase III, valine sensitive, large subunit	454	[c] : 2obut + h + pyr --> 2ahbut + co2
	coli	x	b0077	( IlvB ( b3670 and b3671 ) ) or ( IlvG ( b3767 and b3768 and b3769 ) ) or ( IlvH ( b0077 and b0078 ) )	ACLS	ilvI	acetolactate synthase III, valine sensitive, large subunit	454	[c] : h + (2) pyr --> alac-S + co2
	subtilis	x	bsu28310	( AlsS (BSU36010) ) or ( IlvBH ( BSU28310 and BSU28300 ) )	ACHBS	ilvB	acetolactate synthase (acetohydroxy-acid synthase) (large subunit)	554	[c] : 2obut + h + pyr --> 2ahbut + co2
	subtilis	x	bsu28310	( AlsS (BSU36010) ) or ( IlvBH ( BSU28310 and BSU28300 ) )	ACLS	ilvB	acetolactate synthase (acetohydroxy-acid synthase) (large subunit)	554	[c] : h + (2) pyr --> alac-S + co2
	Oliveira		L0078	-	-	ilvB	acetolactate synthase large subunit	-	2 pyruvate -> 2-acetolactate + CO(2)
	Oliveira		L0078	-	-	ilvB	acetolactate synthase large subunit	-	pyruvate + 2-oxobutanoate -> 2-aceto-2-hydroxybutanoate + CO(2)
18	lactis		L93826	-	-	arcC1	carbamate kinase	-	-
	coli	x	b2874	( ArcCec (b0521) ) or ( YqeA (b2874) ) or ( YahI (b0323) )	CBMK2	yqeA	putative kinase	250	[c] : atp + co2 + nh4 --> adp + cbp + (2) h
	Oliveira		L93826	-	-	arcC1	carbamate kinase	-	ADP + carbamoyl phosphate <-> ATP + NH(3) + CO(2)
19	lactis		L181168	-	-	dut	deoxyuridine 5'-triphosphate nucleotidhydrolase	-	-
	coli	x	b3640	Dutec (b3640)	DUTPDP	dut	deoxyuridinetriphosphatase	70.5	[c] : dutp + h2o --> dump + h + ppi
	plantarum	x	lp_0604	Dut (lp_0604)	DUTPDP	dut	trimetaphosphatase	140	[c] : dutp + h2o --> dump + h + ppi
	subtilis	x	bsu17660	( YncF (BSU17660) ) or ( YosF (BSU20020) )	DUTPDP	yncF	yncF	56.2	[c] : dutp + h2o --> dump + h + ppi
	subtilis		bsu20020	( YncF (BSU17660) ) or ( YosF (BSU20020) )	DUTPDP	yosS	yosS	52.8	[c] : dutp + h2o --> dump + h + ppi
	Oliveira		L181168	-	-	dut	deoxyuridine 5'-triphosphate nucleotidhydrolase	-	dUTP + H(2)O -> dUMP + diphosphate
20	lactis		L134243	-	-	murA2	UDP-N-acetylglucosamine 1-carboxyvinyltransferase	-	-
	coli	x	b3189	MurA (b3189)	UAGCVT	murA	first step in murein biosynthesis;UDP-N-glucosamine 1-carboxyvinyltransferase	379	[c] : pep + uacgam --> pi + uaccg
	plantarum	x	lp_2361	( MurA2 (lp_2361) ) or ( MurA1 (lp_0510) )	UAGCVT	murA2	UDP-N-acetylglucosamine 1-carboxyvinyltransferase	532	[c] : pep + uacgam --> pi + uaccg
	subtilis	x	bsu36760	( MurAA (BSU36760) ) or ( MurAB (BSU37100) )	UAGCVT	murAA	UDP-N-acetylglucosamine 1-carboxyvinyltransferase	501	[c] : pep + uacgam --> pi + uaccg
	Oliveira		L134243	-	-	murA2	UDP-N-acetylglucosamine 1-carboxyvinyltransferase	-	phosphoenolpyruvate + UDP-N-acetyl-D-glucosamine <-> phosphate + UDP-N-acetyl-3-O-(1-carboxyvinyl)-D-glucosamine
21	lactis		L148346	-	-	glpT	glycerol-3-phosphatase transporter	-	-
	coli	x	b2240	GlpT (b2240)	GLYC3Pt6	glpT	sn-glycerol-3-phosphate permease	221	glyc3p[e] + pi[c] --> glyc3p[c] + pi[e]
	coli		b3667	-	-	uhpC	regulator of uhpT	174	-
	subtilis	x	bsu02140	GlpT (BSU02140)	GLY3Pt2	glpT	glycerol-3-phosphate permease	241	glyc3p[e] + h[e] --> glyc3p[c] + h[c]
	Oliveira		L148346	-	-	glpT	glycerol-3-phosphatase transporter	-	GLYC-3-Pext <-> glycerol 3-phosphate
22	lactis		L58643	-	-	bacA	undecaprenol kinase	-	-
	coli		b3057	-	-	bacA	bacitracin resistance; possibly phosphorylates undecaprenol	157	-
	plantarum	x	lp_3407	BacA (lp_3407)	UDCPK	bacA	undecaprenol kinase	308	[c] : atp + udcp --> adp + h + udcpp
	subtilis	x	bsu31150	YubB (BSU31150)	UDCPK	yubB	yubB	171	[c] : atp + udcp --> adp + h + udcpp
	Oliveira		L58643	-	-	bacA	undecaprenol kinase	-	ATP + undecaprenol <-> ADP + undecaprenyl phosphate
23	lactis		L154925	-	-	deoB	phosphopentomutase	-	-
	coli	x	b4383	( DeoB (b4383) ) or ( YhfW (b3380) )	PPM	deoB	phosphopentomutase	265	[c] : r1p <==> r5p
	coli	x	b4383	DeoB (b4383)	PPM2	deoB	phosphopentomutase	265	[c] : 2dr1p <==> 2dr5p
	subtilis	x	bsu23500	Drm (BSU23500)	PPM	drm	phosphopentomutase	424	[c] : r1p <==> r5p
	Oliveira		L154925	-	-	deoB	phosphopentomutase	-	2-deoxy-D-ribose 1-phosphate <-> 2-deoxy-D-ribose 5-phosphate
	Oliveira		L154925	-	-	deoB	phosphopentomutase	-	D-ribose 5-phosphate <-> D-ribose 1-phosphate
24	lactis		L0100	-	-	metE	5-methionine synthase	-	-
	coli	y	b3829	( MetE (b3829) ) or ( MetH (b4019) )	METS_	metE	tetrahydropteroyltriglutamate methyltransferase	642	[c] : 5mthf + hcys-L --> h + met-L + thf
	plantarum	y	lp_1375	MetE (lp_1375)	MTHPTGHM	metE	5-methyltetrahydropteroyltriglutamate--homocystei ne S-methyltransferase	577	[c] : 5mthglu + hcys-L --> met-L + thglu
	subtilis	y	bsu13180	MetE (BSU13180)	METS_	metE	cobalamin-independent methionine synthase	636	[c] : 5mthf + hcys-L --> h + met-L + thf
	Oliveira		L0100	-	-	metE	5-methionine synthase	-	5-methyltetrahydrofolate + L-homocysteine <-> tetrahydrofolate + L-methionine
25	lactis		L0101	-	-	metA	homoserine O-succinyltransferase	-	-
	coli	x	b4013	MetA (b4013)	HSST	metA	homoserine transsuccinylase	302	[c] : hom-L + succoa --> coa + suchms
	plantarum	x	lp_2537	MetA (lp_2537)	HSST	metA	homoserine O-succinyltransferase	199	[c] : hom-L + succoa --> coa + suchms
	plantarum	y	lp_2537	MetA (lp_2537)	HSAT	metA	homoserine O-succinyltransferase	199	[c] : accoa + hom-L <==> achms + coa
	subtilis	x	bsu21910	MetA (BSU21910)	HSST	metA	homoserine O-succinyltransferase	232	[c] : hom-L + succoa --> coa + suchms
	Oliveira		L0101	-	-	metA	homoserine O-succinyltransferase	-	succinyl-CoA + L-homoserine <-> CoA + O-succinyl-L-homoserine
26	lactis		L0102	-	-	metB1	cystathionine gamma-synthase	-	-
	plantarum	x	lp_2634	MetB (lp_2634)	SHSL1	metB	O-succinylhomoserine (thiol)-lyase	338	[c] : cys-L + suchms --> cysth-L + h + succ
	plantarum	y	lp_2634	MetB (lp_2634)	SHSL5	metB	O-succinylhomoserine (thiol)-lyase	338	[c] : achms + cys-L --> ac + cysth-L + h
	subtilis	x	bsu11870	( YjcI (BSU11870) ) or ( YrhB (BSU27250) )	SHSL1	yjcI	yjcI	356	[c] : cys-L + suchms --> cysth-L + h + succ
	subtilis	y	bsu11870	( YjcI (BSU11870) ) or ( YrhB (BSU27250) )	SHSL2	yjcI	yjcI	356	[c] : h2s + suchms --> h + hcys-L + succ
	subtilis	y	bsu11870	( YjcI (BSU11870) ) or ( YrhB (BSU27250) )	SHSL3	yjcI	yjcI	356	[c] : ch4s + suchms --> h + met-L + succ
	subtilis	y	bsu11870	( YjcI (BSU11870) ) or ( YrhB (BSU27250) )	SHSL4	yjcI	yjcI	356	[c] : h2o + suchms --> 2obut + h + nh4 + succ
	Oliveira		L0102	-	-	metB1	cystathionine gamma-synthase	-	O-succinyl-L-homoserine + L-cysteine <-> cystathionine + succinate
27	lactis		L0103	-	-	dal	alanine racemase	-	-
	coli	x	b1190	DadX (b1190)	ALARi	dadX	alanine racemase 2, catabolic	159	[c] : ala-L --> ala-D
	coli		b4053	Alrec (b4053)	ALAR	alr	alanine racemase 1	139	[c] : ala-L <==> ala-D
	plantarum	x	lp_0523	Alr (lp_0523)	ALAR	alr	alanine racemase	332	[c] : ala-L <==> ala-D
	subtilis	x	bsu04640	Alr (BSU04640)	ALAR	alr	D-alanine racemase	303	[c] : ala-L <==> ala-D
	Oliveira		L0103	-	-	dal	alanine racemase	-	L-alanine <-> D-alanine
28	lactis		L0104	-	-	argC	N-acetyl-gamma-glutamyl-phosphate reductase	-	-
	coli	x	b3958	ArgC (b3958)	AGPR	argC	N-acetyl-gamma-glutamylphosphate reductase	172	[c] : acg5sa + nadp + pi <==> acg5p + h + nadph
	plantarum	x	lp_0528	( ArgC2 (lp_0528) ) or ( ArgC1 (lp_0487) )	AGPR	argC2	N-acetyl-gamma-glutamyl-phosphate reductase	311	[c] : acg5sa + nadp + pi <==> acg5p + h + nadph
	subtilis	x	bsu11190	ArgC (BSU11190)	AGPR	argC	N-acetylglutamate gamma-semialdehyde dehydrogenase	278	[c] : acg5sa + nadp + pi <==> acg5p + h + nadph
	Oliveira		L0104	-	-	argC	N-acetyl-gamma-glutamyl-phosphate reductase	-	N-acetyl-5-glutamyl phosphate + NADPH + H(+) <-> N-acetyl-L-glutamate 5-semialdehyde + NADP(+) + phosphate
29	lactis		L0105	-	-	argJ	ornithine acetyltransferase	-	-
	plantarum	x	lp_0529	ArgJ (lp_0529)	ORNTAC	argJ	glutamate N-acetyltransferase	365	[c] : acorn + glu-L <==> acglu + orn-L
	subtilis	x	bsu11200	ArgJ (BSU11200)	ORNTAC	argJ	amino-acid acetyltransferase	366	[c] : acorn + glu-L <==> acglu + orn-L
	Oliveira		L0105	-	-	argJ	ornithine acetyltransferase	-	acetyl-CoA + L-glutamate -> CoA + N-acetyl-L-glutamate
	Oliveira		L0105	-	-	argJ	ornithine acetyltransferase	-	N2-acetyl-L-ornithine + L-glutamate -> L-ornithine + N-acetyl-L-glutamate
30	lactis		L0106	-	-	argD	acetylornithine aminotransferase	-	-
	coli	y	b1748	AstC (b1748)	SADH	astC	acetylornithine delta-aminotransferase	230	[c] : (2) h + (2) h2o + sucarg --> co2 + (2) nh4 + sucorn
	coli	x	b3359	ArgD (b3359)	ACOTA	argD	acetylornithine delta-aminotransferase	226	[c] : acorn + akg <==> acg5sa + glu-L
	plantarum	x	lp_0531	ArgD (lp_0531)	ACOTA	argD	acetylornithine aminotransferase	317	[c] : acorn + akg <==> acg5sa + glu-L
	subtilis	x	bsu11220	ArgD (BSU11220)	ACOTA	argD	N-acetylornithine aminotransferase	315	[c] : acorn + akg <==> acg5sa + glu-L
	Oliveira		L0106	-	-	argD	acetylornithine aminotransferase	-	N-acetyl-L-glutamate 5-semialdehyde + L-glutamate <-> N2-acetyl-L-ornithine + 2-oxoglutarate
31	lactis		L0107	-	-	argB	acetylglutamate kinase	-	-
	coli	x	b3959	ArgB (b3959)	ACGK	argB	acetylglutamate kinase	100	[c] : acglu + atp --> acg5p + adp
	plantarum	x	lp_0530	( ArgB (lp_0530) ) or ( ArgEB (lp_0488) )	ACGK	argB	acetylglutamate kinase	94	[c] : acglu + atp --> acg5p + adp
	subtilis	x	bsu11210	ArgB (BSU11210)	ACGK	argB	N-acetylglutamate 5-phosphotransferase	136	[c] : acglu + atp --> acg5p + adp
	Oliveira		L0107	-	-	argB	acetylglutamate kinase	-	ATP + N-acetyl-L-glutamate -> ADP + N-acetyl-5-glutamyl phosphate
32	lactis		L0108	-	-	argF	ornithine carbamoyltransferase	-	-
	coli	x	b0273	( ArgF (b0273) ) or ( ArgI (b4254) )	OCBT	argF	ornithine carbamoyltransferase 2, chain F	295	[c] : cbp + orn-L <==> citr-L + h + pi
	coli		b4254	( ArgF (b0273) ) or ( ArgI (b4254) )	OCBT	argI	ornithine carbamoyltransferase 1	299	[c] : cbp + orn-L <==> citr-L + h + pi
	subtilis	x	bsu11250	ArgF (BSU11250)	OCBT	argF	ornithine carbamoyltransferase	221	[c] : cbp + orn-L <==> citr-L + h + pi
	Oliveira		L0108	-	-	argF	ornithine carbamoyltransferase	-	carbamoyl phosphate + L-ornithine <-> phosphate + L-citrulline
33	lactis		L37351	-	-	hisK	histidinol phosphatase	-	-
	subtilis	x	bsu29620	HisJ (BSU29620)	HISTP	hisJ	histidinol phosphate phosphatase	62	[c] : h2o + hisp --> histd + pi
	Oliveira		L37351	-	-	hisK	histidinol phosphatase	-	L-histidinol-phosphate + H(2)O -> L-histidinol + phosphate
34	lactis		L91444	-	-	mraY	phospho-N-acetylmuramoyl-pentapeptide transferase	-	-
	coli	x	b0087	MraY (b0087)	PAPPT3	mraY	phospho-N-acetylmuramoyl-pentapeptide transferase?	196	[c] : udcpp + ugmda --> uagmda + ump
	plantarum	y	lp_2199	MraY (lp_2199)	PAPPT5	mraY	phospho-N-acetylmuramoyl-pentapeptide-transferase	290	[c] : udcpp + ugmdalac --> uagmdalac + ump
	subtilis	x	bsu15190	MraY (BSU15190)	PAPPT3	mraY	phospho-N-acetylmuramoyl-pentapeptide transferase	265	[c] : udcpp + ugmda --> uagmda + ump
	Oliveira		L91444	-	-	mraY	phospho-N-acetylmuramoyl-pentapeptide transferase	-	UDP-N-acetylmuramoyl-L-alanyl-D-glutamyl-L-lysyl-D-alanyl-D-alanine + undecaprenyl phosphate -> UMP + N-acetylmuramoyl-L-alanyl-D-glutamyl-L-lysyl-D-alanyl-D-alanine-diphosphoundecaprenol
35	lactis		L88187	-	-	purB	adenylosuccinate lyase	-	-
	coli	x	b1131	PurB (b1131)	ADSL1r	purB	adenylosuccinate lyase	97.1	[c] : dcamp <==> amp + fum
	coli	x	b1131	PurB (b1131)	ADSL2r	purB	adenylosuccinate lyase	97.1	[c] : 25aics <==> aicar + fum
	plantarum	x	lp_3269	PurB (lp_3269)	ADSL1	purB	adenylosuccinate lyase	642	[c] : dcamp --> amp + fum
	plantarum	x	lp_3269	PurB (lp_3269)	ADSL2	purB	adenylosuccinate lyase	642	[c] : 25aics --> aicar + fum
	subtilis	x	bsu06440	PurB (BSU06440)	ADSL1	purB	adenylosuccinate lyase	640	[c] : dcamp --> amp + fum
	subtilis	x	bsu06440	PurB (BSU06440)	ADSL2	purB	adenylosuccinate lyase	640	[c] : 25aics --> aicar + fum
	Oliveira		L88187	-	-	purB	adenylosuccinate lyase	-	1-(5-phosphoribosyl)-4-(N-succino-carboxamide)- 5-aminoimidazole <-> fumarate + AICAR
	Oliveira		L88187	-	-	purB	adenylosuccinate lyase	-	adenylosuccinate <-> fumarate + AMP
36	lactis		L0179	-	-	pabB	para-aminobenzoate synthase component I	-	-
	Oliveira		L0179	-	-	pabB	para-aminobenzoate synthase component I	-	chorismate + L-glutamine -> 4-aminobenzoate + L-glutamate + pyruvate
37	lactis		L140856	-	-	xylT	D-xylose proton-symporter	-	-
	coli	y	b2841	AraE (b2841)	ARBt2	araE	low-affinity L-arabinose transport system proton symport protein	251	arab-L[e] + h[e] <==> arab-L[c] + h[c]
	coli	y	b2943	GalP (b2943)	GALt2	galP	galactose-proton symport of transport system	276	gal[e] + h[e] --> gal[c] + h[c]
	coli	y	b2943	GalP (b2943)	GLCt2	galP	galactose-proton symport of transport system	276	glc-D[e] + h[e] --> glc-D[c] + h[c]
	plantarum	y	lp_3557	AraT (lp_3557)	ARAB-Lt	araT	arabinose transport protein	321	arab-L[e] <==> arab-L[c]
	subtilis		bsu35830	-	-	ywtG	ywtG	362	-
	subtilis		bsu39810	-	-	csbC	sugar transporter	369	-
	Oliveira		L140856	-	-	xylT	D-xylose proton-symporter	-	XYLext + H(+)ext <-> D-xylose + H(+)
38	lactis		L29672	-	-	pgsA	CDP-diacylglycerol-phosphate phosphatidyltransferase	-	-
	coli	x	b1912	PgsA (b1912)	PGSA_EC	pgsA	phosphatidylglycerophosphate synthetase = CDP-1,2-diacyl-sn-glycero-3-phosphate phosphatidyl transferase	110	[c] : (0.02) cdpdag_EC + glyc3p <==> cmp + h + (0.02) pgp_EC
	plantarum	x	lp_2303	PgsA (lp_2303)	PGSA_LPL	pgsA	CDP-diacylglycerol--glycerol-3-phosphate 3-phosphatidyltransferase	199	[c] : (0.01) cdpdag_LPL + glyc3p <==> cmp + h + (0.01) pgp_LPL
	subtilis		bsu16920	-	-	pgsA	phosphatidylglycerophosphate synthase	146	-
	Oliveira		L29672	-	-	pgsA	CDP-diacylglycerol-phosphate phosphatidyltransferase	-	CDP-diacylglycerol + glycerol 3-phosphate <-> CMP + 3-phosphatidylglycerol 1-phosphate
	Oliveira		L29672	-	-	pgsA	CDP-diacylglycerol-phosphate phosphatidyltransferase	-	CDP-acylglycerol + glycerol 3-phosphate <-> CMP + lysophosphatidylglycerol 1-phosphate
39	lactis		L80411	-	-	pyrE	orotate phosphoribosyltransferase	-	-
	coli	x	b3642	PyrE (b3642)	ORPT	pyrE	orotate phosphoribosyltransferase	55.1	[c] : orot5p + ppi <==> orot + prpp
	plantarum	x	lp_2697	PyrE (lp_2697)	ORPT	pyrE	orotate phosphoribosyltransferase	230	[c] : orot5p + ppi <==> orot + prpp
	subtilis	x	bsu15560	PyrE (BSU15560)	ORPT	pyrE	orotate phosphoribosyltransferase	235	[c] : orot5p + ppi <==> orot + prpp
	Oliveira		L80411	-	-	pyrE	orotate phosphoribosyltransferase	-	orotate + 5-phospho-alpha-D-ribose 1-diphosphate <-> orotidine 5-phosphate + diphosphate
40	lactis		L193734	-	-	pdc	phenolic acid decarboxylase	-	-
	plantarum	y	lp_3665	PadA (lp_3665)	CMPDC	pdc	p-coumaric acid decarboxylase	307	[c] : 4coum + h --> 4vcoum + co2
	subtilis		bsu34400	-	-	padC	phenolic acid decarboxylase	273	-
	Oliveira		L193734	-	-	pdc	phenolic acid decarboxylase	-	phenylpyruvate -> phenylacetaldehyde + CO(2)
41	lactis		L54021	-	-	fbp	fructose-1,6-bisphosphatase	-	-
	subtilis	x	bsu40190	Fbp (BSU40190)	FBP	fbp	fructose-1,6-bisphosphatase	691	[c] : fdp + h2o --> f6p + pi
	Oliveira		L54021	-	-	fbp	fructose-1,6-bisphosphatase	-	D-fructose 1,6-bisphosphate + H(2)O -> D-fructose 6-phosphate + phosphate
42	lactis		L210	-	-	als	alpha-acetolactate synthase	-	-
	plantarum	y	lp_1005	AlsS (lp_1005)	ACHBS	als	acetolactate synthase	668	[c] : 2obut + h + pyr --> 2ahbut + co2
	plantarum	x	lp_1005	AlsS (lp_1005)	ACLS	als	acetolactate synthase	668	[c] : h + (2) pyr --> alac-S + co2
	subtilis	y	bsu36010	( AlsS (BSU36010) ) or ( IlvBH ( BSU28310 and BSU28300 ) )	ACHBS	alsS	alpha-acetolactate synthase (pH6)	579	[c] : 2obut + h + pyr --> 2ahbut + co2
	subtilis	x	bsu36010	( AlsS (BSU36010) ) or ( IlvBH ( BSU28310 and BSU28300 ) )	ACLS	alsS	alpha-acetolactate synthase (pH6)	579	[c] : h + (2) pyr --> alac-S + co2
	Oliveira		L210	-	-	als	alpha-acetolactate synthase	-	2 pyruvate -> 2-acetolactate + CO(2)
43	lactis		L43452	-	-	sdaB	beta-subunit of L-serine dehydratase	-	-
	plantarum	x	lp_0505	SdhAB ( lp_0505 and lp_0506 )	SERD_L	sdhB	L-serine dehydratase, beta subunit	167	[c] : ser-L --> nh4 + pyr
	subtilis	x	bsu15850	SdaAAB ( BSU15850 and BSU15860 )	SERD_L	sdaAB	L-serine dehydratase (beta chain)	206	[c] : ser-L --> nh4 + pyr
	Oliveira		L43452	-	-	sdaB	beta-subunit of L-serine dehydratase	-	L-serine + H(2)O -> pyruvate + NH(3) + H(2)O
44	lactis		L169610	-	-	lysQ	lysine specific permease	-	-
	coli	x	b2156	LysP (b2156)	LYSt6	lysP	lysine-specific permease	504	h[e] + lys-L[e] <==> h[c] + lys-L[c]
	plantarum	x	lp_1008	LysP (lp_1008)	LYSt6	lysP	lysine transport protein	558	h[e] + lys-L[e] <==> h[c] + lys-L[c]
	subtilis		bsu02400	-	-	ybgF	ybgF	351	-
	subtilis		bsu37760	-	-	rocC	amino acid permease	350	-
	subtilis	y	bsu39390	HutM (BSU39390)	HISt2	hutM	histidine permease	338	h[e] + his-L[e] --> h[c] + his-L[c]
	subtilis		bsu40330	-	-	rocE	amino acid permease	370	-
	Oliveira		L169610	-	-	lysQ	lysine specific permease	-	LYSext + H(+)ext <-> L-lysine + H(+)
45	lactis		L177590	-	-	hasC	UTP-glucose-1-phosphate uridylyltransferase	-	-
	coli	x	b1236	GalUec (b1236)	GALU	galU	glucose-1-phosphate uridylyltransferase	229	[c] : g1p + h + utp <==> ppi + udpg
	coli		b1236	( GalUec (b1236) ) or ( GalF (b2042) )	GALUi	galU	glucose-1-phosphate uridylyltransferase	229	[c] : g1p + h + utp --> ppi + udpg
	coli		b2042	( GalUec (b1236) ) or ( GalF (b2042) )	GALUi	galF	homolog of Salmonella UTP--glucose-1-P uridyltransferase, probably a UDP-gal transferase	201	[c] : g1p + h + utp --> ppi + udpg
	plantarum	x	lp_0757	GalU (lp_0757)	GALU	galU	UTP--glucose-1-phosphate uridylyltransferase	432	[c] : g1p + h + utp <==> ppi + udpg
	subtilis	x	bsu35670	GtaB (BSU35670)	GALU	gtaB	UTP-glucose-1-phosphate uridylyltransferase	335	[c] : g1p + h + utp <==> ppi + udpg
	Oliveira		L177590	-	-	hasC	UTP-glucose-1-phosphate uridylyltransferase	-	UTP + D-glucose 1-phosphate <-> diphosphate + UDP-glucose
46	lactis		L156559	-	-	deoD	purine nucleoside phosphorylase	-	-
	coli	y	b4384	( DeoA (b4382) ) or ( DeoD (b4384) )	DURIPP	deoD	purine-nucleoside phosphorylase	258	[c] : duri + pi <==> 2dr1p + ura
	coli	y	b4384	( XapA (b2407) ) or ( DeoD (b4384) )	PUNP1	deoD	purine-nucleoside phosphorylase	258	[c] : adn + pi <==> ade + r1p
	coli	y	b4384	( XapA (b2407) ) or ( DeoD (b4384) )	PUNP2	deoD	purine-nucleoside phosphorylase	258	[c] : dad-2 + pi <==> 2dr1p + ade
	coli	x	b4384	( XapA (b2407) ) or ( DeoD (b4384) )	PUNP3	deoD	purine-nucleoside phosphorylase	258	[c] : gsn + pi <==> gua + r1p
	coli	x	b4384	( XapA (b2407) ) or ( DeoD (b4384) )	PUNP4	deoD	purine-nucleoside phosphorylase	258	[c] : dgsn + pi <==> 2dr1p + gua
	coli	x	b4384	( XapA (b2407) ) or ( DeoD (b4384) )	PUNP5	deoD	purine-nucleoside phosphorylase	258	[c] : ins + pi <==> hxan + r1p
	coli	x	b4384	( XapA (b2407) ) or ( DeoD (b4384) )	PUNP6	deoD	purine-nucleoside phosphorylase	258	[c] : din + pi <==> 2dr1p + hxan
	coli	x	b4384	( XapA (b2407) ) or ( DeoD (b4384) )	PUNP7	deoD	purine-nucleoside phosphorylase	258	[c] : pi + xtsn <==> r1p + xan
	subtilis	y	bsu19630	( DeoD (BSU19630) ) or ( PunA (BSU23490) )	PUNP1	deoD	purine nucleoside phosphorylase	249	[c] : adn + pi <==> ade + r1p
	subtilis	y	bsu19630	( DeoD (BSU19630) ) or ( PunA (BSU23490) )	PUNP2	deoD	purine nucleoside phosphorylase	249	[c] : dad-2 + pi <==> 2dr1p + ade
	subtilis	x	bsu19630	( DeoD (BSU19630) ) or ( PunA (BSU23490) )	PUNP3	deoD	purine nucleoside phosphorylase	249	[c] : gsn + pi <==> gua + r1p
	subtilis	x	bsu19630	( DeoD (BSU19630) ) or ( PunA (BSU23490) )	PUNP4	deoD	purine nucleoside phosphorylase	249	[c] : dgsn + pi <==> 2dr1p + gua
	subtilis	x	bsu19630	( DeoD (BSU19630) ) or ( PunA (BSU23490) )	PUNP5	deoD	purine nucleoside phosphorylase	249	[c] : ins + pi <==> hxan + r1p
	subtilis	x	bsu19630	( DeoD (BSU19630) ) or ( PunA (BSU23490) )	PUNP6	deoD	purine nucleoside phosphorylase	249	[c] : din + pi <==> 2dr1p + hxan
	subtilis	x	bsu19630	( DeoD (BSU19630) ) or ( PunA (BSU23490) )	PUNP7	deoD	purine nucleoside phosphorylase	249	[c] : pi + xtsn <==> r1p + xan
	Oliveira		L156559	-	-	deoD	purine nucleoside phosphorylase	-	guanosine + phosphate <-> guanine + D-ribose 1-phosphate
	Oliveira		L156559	-	-	deoD	purine nucleoside phosphorylase	-	inosine + phosphate <-> hypoxanthine + D-ribose 1-phosphate
	Oliveira		L156559	-	-	deoD	purine nucleoside phosphorylase	-	deoxyguanosine + phosphate <-> guanine + D-ribose 1-phosphate
	Oliveira		L156559	-	-	deoD	purine nucleoside phosphorylase	-	deoxyinosine + phosphate <-> hypoxanthine + D-ribose 1-phosphate
	Oliveira		L156559	-	-	deoD	purine nucleoside phosphorylase	-	xanthosine + phosphate <-> xanthine + D-ribose 1-phosphate
47	lactis		L159505	-	-	fhs	formyltetrahydrofolate synthetase	-	-
	plantarum	x	lp_1779	Fhs (lp_1779)	FTHFL	fhs	formate--tetrahydrofolate ligase	688	[c] : atp + for + thf --> 10fthf + adp + pi
	Oliveira		L159505	-	-	fhs	formyltetrahydrofolate synthetase	-	ATP + formate + tetrahydrofolate <-> ADP + phosphate + 10-formyltetrahydrofolate
48	lactis		L151330	-	-	purK	phosphoribosylaminoimidazole carboxylase	-	-
	coli	y	b0522	PurK (b0522)	AIRC2	purK	phosphoribosylaminoimidazole carboxylase = AIR carboxylase, CO(2)-fixing subunit	133	[c] : air + atp + hco3 --> 5caiz + adp + h + pi
	plantarum	x	lp_2728	( PurEK1 ( lp_2728 and lp_2729 ) ) or ( PurEK2 ( lp_1141 and lp_2729 ) )	AIRC	purK1	phosphoribosylaminoimidazole carboxylase, ATPase subunit	284	[c] : air + co2 --> 5aizc + h
	subtilis	x	bsu06430	( PurE (BSU06420) ) or ( PurK (BSU06430) )	AIRC	purK	phosphoribosylaminoimidazole carboxylase II	269	[c] : air + co2 --> 5aizc + h
	Oliveira		L151330	-	-	purK	phosphoribosylaminoimidazole carboxylase	-	1-(5-phosphoribosyl)-5-aminoimidazole + CO(2) <-> 1-(5-phosphoribosyl)-5-amino-4-imidazolecarboxylate
49	lactis		L0034	-	-	pdhB	PDH E1 component beta subunit	-	-
	plantarum	x	lp_2153	( PdhAB ( lp_2153 and lp_2154 ) and PdhC (lp_2152) and PdhD (lp_2151) )	PDH	pdhB	pyruvate dehydrogenase complex, E1 component, beta subunit	412	[c] : coa + nad + pyr --> accoa + co2 + nadh
	subtilis	x	bsu14590	( PdhAB ( BSU14580 and BSU14590 ) and PdhC (BSU14600) and PdhD (BSU14610) )	PDH	pdhB	pyruvate dehydrogenase (E1 beta subunit)	390	[c] : coa + nad + pyr --> accoa + co2 + nadh
	Oliveira		L0034	-	-	pdhB	PDH E1 component beta subunit	-	pyruvate + lipoamide -> S-acetyldihydrolipoamide + CO(2)
50	lactis		L186875	-	-	clsB	cardiolipin synthase	-	-
	coli	x	b1249	Cls (b1249)	CLPNS_EC	cls	cardiolipin synthase, a major membrane phospholipid; novobiocin sensitivity	172	[c] : (0.04) pg_EC <==> (0.02) clpn_EC + glyc
	plantarum	x	lp_3273	Cls (lp_3273)	CLPNS_LPL	cls	cardiolipin synthetase 2	461	[c] : (0.02) pg_LPL <==> (0.01) clpn_LPL + glyc
	Oliveira		L186875	-	-	clsB	cardiolipin synthase	-	2 phosphatidylglycerol <-> cardiolipin + glycerol
51	lactis		L0036	-	-	pdhD	lipoamide dehydrogenase component of PDH complex	-	-
	coli	y	b0116	( LpdA (b0116) and SucAec (b0726) and SucBec (b0727) )	AKGD	lpdA	lipoamide dehydrogenase (NADH); component of 2-oxodehydrogenase and pyruvate complexes; L-protein of glycine cleavage complex	326	[c] : akg + coa + nad --> co2 + nadh + succoa
	coli	y	b0116	( GcvH (b2904) and GcvP (b2903) and GcvT (b2905) and LpdA (b0116) )	GLYCL	lpdA	lipoamide dehydrogenase (NADH); component of 2-oxodehydrogenase and pyruvate complexes; L-protein of glycine cleavage complex	326	[c] : gly + nad + thf --> co2 + mlthf + nadh + nh4
	coli	x	b0116	( AceEec (b0114) and AceFec (b0115) and LpdA (b0116) )	PDH	lpdA	lipoamide dehydrogenase (NADH); component of 2-oxodehydrogenase and pyruvate complexes; L-protein of glycine cleavage complex	326	[c] : coa + nad + pyr --> accoa + co2 + nadh
	plantarum	x	lp_2151	( PdhAB ( lp_2153 and lp_2154 ) and PdhC (lp_2152) and PdhD (lp_2151) )	PDH	pdhD	pyruvate dehydrogenase complex, E3 component; dihydrolipoamide dehydrogenase	502	[c] : coa + nad + pyr --> accoa + co2 + nadh
	subtilis	y	bsu14610	( OdhA (BSU19370) and OdhB (BSU19360) and PdhD (BSU14610) )	AKGD	pdhD	dihydrolipoamide dehydrogenase E3 subunit of both pyruvate dehydrogenase and 2-oxoglutarate dehydrogenase complexes	509	[c] : akg + coa + nad --> co2 + nadh + succoa
	subtilis	x	bsu14610	( PdhAB ( BSU14580 and BSU14590 ) and PdhC (BSU14600) and PdhD (BSU14610) )	PDH	pdhD	dihydrolipoamide dehydrogenase E3 subunit of both pyruvate dehydrogenase and 2-oxoglutarate dehydrogenase complexes	509	[c] : coa + nad + pyr --> accoa + co2 + nadh
	Oliveira		L0036	-	-	pdhD	lipoamide dehydrogenase component of PDH complex	-	dihydrolipoamide + NAD(+) -> lipoamide + NADH + H(+)
52	lactis		L85737	-	-	rbsD	ribose ABC transporter permease protein	-	-
	coli	y	b3748	( YjfF (b4231) and YtfQ (b4227) and YtfR (b4228) and YtfS (b4229) and YtfT (b4230) ) or ( RbsA (b3749) and RbsB (b3751) and RbsC (b3750) and RbsDec (b3748) )	RIBabc	rbsD	D-ribose high-affinity transport system; membrane-associated protein	114	atp[c] + h2o[c] + rib-D[e] --> adp[c] + h[c] + pi[c] + rib-D[c]
	plantarum		lp_3659	-	-	rbsD	ribose transport protein, membrane-associated protein	129	-
	subtilis	y	bsu35930	RbsABCD ( BSU35930 and BSU35940 and BSU35950 and BSU35960 )	RIBabc	rbsD	ribose ABC transporter (membrane protein)	137	atp[c] + h2o[c] + rib-D[e] --> adp[c] + h[c] + pi[c] + rib-D[c]
	Oliveira		L85737	-	-	rbsD	ribose ABC transporter permease protein	-	RIBext + H(+)ext <-> D-ribose + H(+)
53	lactis		L93481	-	-	dukA	deoxynucleoside kinase	-	-
	plantarum	x	lp_1011	Dgk1 (lp_1011)	DGNSK	dgk1	deoxyguanosine kinase	270	[c] : atp + dgsn --> adp + dgmp + h
	subtilis	x	bsu00140	Dck (BSU00140)	DADNK	dck	deoxyadenosine/deoxycytidine kinase	125	[c] : atp + dad-2 --> adp + damp + h
	subtilis	y	bsu00140	( Dck (BSU00140) ) or ( Cdd (BSU25300) )	DCYTD	dck	deoxyadenosine/deoxycytidine kinase	125	[c] : dcyt + h + h2o --> duri + nh4
	subtilis	x	bsu00140	( Dck (BSU00140) ) or ( Dgk (BSU00150) )	DINSK	dck	deoxyadenosine/deoxycytidine kinase	125	[c] : atp + din --> adp + dimp
	Oliveira		L93481	-	-	dukA	deoxynucleoside kinase	-	ATP + deoxyguanosine -> ADP + dGMP
	Oliveira		L93481	-	-	dukA	deoxynucleoside kinase	-	ATP + deoxyadenosine -> ADP + dAMP
54	lactis		L192589	-	-	pydA	dihydroorotate dehydrogenase A	-	-
	Oliveira		L192589	-	-	pydA	dihydroorotate dehydrogenase A	-	(S)-dihydroorotate + O(2) -> orotate + H(2)O(2)
55	lactis		L184871	-	-	yfiG	thymidine kinase	-	-
	coli	y	b1238	Tdk (b1238)	DURIK1	tdk	thymidine kinase	187	[c] : atp + duri --> adp + dump + h
	coli	x	b1238	Tdk (b1238)	TMDK1	tdk	thymidine kinase	187	[c] : atp + thymd --> adp + dtmp + h
	plantarum	x	lp_2379	Tdk (lp_2379)	TMDK1	tdk	thymidine kinase	267	[c] : atp + thymd --> adp + dtmp + h
	plantarum	y	lp_2379	Tdk (lp_2379)	DURIK1	tdk	thymidine kinase	267	[c] : atp + duri --> adp + dump + h
	plantarum	y	lp_2379	Tdk (lp_2379)	TMDK2	tdk	thymidine kinase	267	[c] : gtp + thymd --> dtmp + gdp + h
	subtilis	x	bsu37060	Tdk (BSU37060)	TMDK1	tdk	thymidine kinase	77.4	[c] : atp + thymd --> adp + dtmp + h
	subtilis	y	bsu37060	Tdk (BSU37060)	TMDK2	tdk	thymidine kinase	77.4	[c] : gtp + thymd --> dtmp + gdp + h
	Oliveira		L184871	-	-	yfiG	thymidine kinase	-	ATP + thymidine -> ADP + dTMP
56	lactis		L64175	-	-	pdp	pyrimidine-nucleoside phosphorylase	-	-
	coli	y	b4382	( DeoA (b4382) ) or ( DeoD (b4384) )	DURIPP	deoA	thymidine phosphorylase	268	[c] : duri + pi <==> 2dr1p + ura
	coli	x	b4382	DeoA (b4382)	TMDPP	deoA	thymidine phosphorylase	268	[c] : pi + thymd <==> 2dr1p + thym
	subtilis	x	bsu39400	Pdp (BSU39400)	PYNP1	pdp	pyrimidine-nucleoside phosphorylase	425	[c] : csn + r1p --> cytd + pi
	subtilis	y	bsu39400	Pdp (BSU39400)	PYNP2	pdp	pyrimidine-nucleoside phosphorylase	425	[c] : pi + uri <==> r1p + ura
	subtilis	x	bsu39400	Pdp (BSU39400)	PYNP3	pdp	pyrimidine-nucleoside phosphorylase	425	[c] : 2dr1p + thym --> pi + thymd
	Oliveira		L64175	-	-	pdp	pyrimidine-nucleoside phosphorylase	-	cytidine + phosphate <-> cytosine + D-ribose 1-phosphate
	Oliveira		L64175	-	-	pdp	pyrimidine-nucleoside phosphorylase	-	deoxycytidine + phosphate <-> cytosine + D-ribose 1-phosphate
	Oliveira		L64175	-	-	pdp	pyrimidine-nucleoside phosphorylase	-	thymidine + phosphate <-> thymine + D-ribose 1-phosphate
57	lactis		L115551	-	-	acpD	acyl carrier protein phosphodiesterase	-	-
	coli		b1412	-	-	acpD	acyl carrier protein phosphodiesterase	99.4	-
	plantarum		lp_0955	-	-	-	acyl carrier protein phosphodiesterase	193	-
	subtilis		bsu33540	-	-	yvaB	yvaB	152	-
	Oliveira		L115551	-	-	acpD	acyl carrier protein phosphodiesterase	-	ACP + H(2)O <-> pantetheine 4'-phosphate
58	lactis		L81189	-	-	pyrC	dihydroorotase	-	-
	coli	y	b0512	AllB (b0512)	ALLTN	allB	allantoinase	167	[c] : alltn + h2o --> alltt + h
	plantarum	x	lp_2702	PyrC (lp_2702)	DHORTS	pyrC	dihydroorotase	272	[c] : dhor-S + h2o <==> cbasp + h
	subtilis	x	bsu15500	PyrC (BSU15500)	DHORTS	pyrC	dihydroorotase	281	[c] : dhor-S + h2o <==> cbasp + h
	Oliveira		L81189	-	-	pyrC	dihydroorotase	-	N-carbamoyl-L-aspartate <-> (S)-dihydroorotate + H(2)O
59	lactis		L19816	-	-	tagD1	glycerol-3-phosphate cytidiltransferase	-	-
	coli	y	b3052	RfaEec (b3052)	GMHEPAT	rfaE	bifunctional protein catalysing steps in LPS core prescursor synthesis	50.8	[c] : atp + gmh1p + h --> adphep-D,D + ppi
	coli	y	b3052	RfaEec (b3052)	GMHEPK	rfaE	bifunctional protein catalysing steps in LPS core prescursor synthesis	50.8	[c] : atp + gmh7p --> adp + gmh17bp + h
	plantarum	x	lp_0267	( TagD2 (lp_1248) ) or ( TagD1 (lp_0267) )	G3PCT	tagD1	glycerol-3-phosphate cytidylyltransferase	135	[c] : ctp + glyc3p + h --> cdpglyc + ppi
	plantarum	x	lp_1248	( TagD2 (lp_1248) ) or ( TagD1 (lp_0267) )	G3PCT	tagD2	glycerol-3-phosphate cytidylyltransferase	150	[c] : ctp + glyc3p + h --> cdpglyc + ppi
	subtilis	x	bsu35740	TagD (BSU35740)	G3PCT	tagD	glycerol-3-phosphate cytidylyltransferase	140	[c] : ctp + glyc3p + h --> cdpglyc + ppi
	Oliveira		L19816	-	-	tagD1	glycerol-3-phosphate cytidiltransferase	-	CTP + glycerol 3-phosphate -> diphosphate + CDP-glycerol
60	lactis		L187016	-	-	clsA	cardiolipin synthase	-	-
	coli	x	b1249	Cls (b1249)	CLPNS_EC	cls	cardiolipin synthase, a major membrane phospholipid; novobiocin sensitivity	185	[c] : (0.04) pg_EC <==> (0.02) clpn_EC + glyc
	subtilis		bsu36590	-	-	ywnE	ywnE	475	-
	Oliveira		L187016	-	-	clsA	cardiolipin synthase	-	2 phosphatidylglycerol <-> cardiolipin + glycerol
61	lactis		L59950	-	-	lysP	lysine specific permease	-	-
	coli	x	b2156	LysP (b2156)	LYSt6	lysP	lysine-specific permease	513	h[e] + lys-L[e] <==> h[c] + lys-L[c]
	plantarum	x	lp_1008	LysP (lp_1008)	LYSt6	lysP	lysine transport protein	598	h[e] + lys-L[e] <==> h[c] + lys-L[c]
	subtilis		bsu02400	-	-	ybgF	ybgF	358	-
	subtilis		bsu37760	-	-	rocC	amino acid permease	363	-
	subtilis	y	bsu39390	HutM (BSU39390)	HISt2	hutM	histidine permease	353	h[e] + his-L[e] --> h[c] + his-L[c]
	subtilis		bsu40330	-	-	rocE	amino acid permease	365	-
	Oliveira		L59950	-	-	lysP	lysine specific permease	-	LYSext + H(+)ext <-> L-lysine + H(+)
62	lactis		L0224	-	-	ackA2	acetate kinase	-	-
	coli	x	b2296	( AckA (b2296) ) or ( PurT (b1849) ) or ( TdcD (b3115) )	ACKr	ackA	acetate kinase	275	[c] : ac + atp <==> actp + adp
	plantarum	x	lp_0310	ACKr ( lp_2242 ) or ( lp_0210 ) or ( lp_0310 )	ACKr	ack2	acetate kinase	387	[c] : ac + atp <==> actp + adp
	plantarum		lp_2242	ACKr ( lp_2242 ) or ( lp_0210 ) or ( lp_0310 )	ACKr	ack3	acetate kinase	384	[c] : ac + atp <==> actp + adp
	subtilis	x	bsu29470	AckA1 (BSU29470)	ACK	ackA	acetate kinase	427	[c] : actp + adp --> ac + atp
	Oliveira		L0224	-	-	ackA2	acetate kinase	-	ADP + acetyl phosphate <-> ATP + acetate
63	lactis		L165202	-	-	purM	phosphoribosyl-aminoimidazole synthetase	-	-
	coli	x	b2499	PurM (b2499)	PRAIS	purM	phosphoribosylaminoimidazole synthetase = AIR synthetase	332	[c] : atp + fpram --> adp + air + h + pi
	plantarum	x	lp_2722	PurM (lp_2722)	PRAIS	purM	phosphoribosylformylglycinamidine cyclo-ligase	286	[c] : atp + fpram --> adp + air + h + pi
	subtilis	x	bsu06500	PurM (BSU06500)	PRAIS	purM	phosphoribosylaminoimidazole synthetase	394	[c] : atp + fpram --> adp + air + h + pi
	Oliveira		L165202	-	-	purM	phosphoribosyl-aminoimidazole synthetase	-	ATP + 5'-phosphoribosylformylglycinamidine -> ADP + phosphate + 1-(5-phosphoribosyl)-5-aminoimidazole
64	lactis		L0045	-	-	rpiA	ribose 5-phosphate isomerase A	-	-
	coli	x	b2914	( RpiA (b2914) ) or ( RpiB (b4090) )	RPI	rpiA	ribosephosphate isomerase, constitutive	147	[c] : r5p <==> ru5p-D
	plantarum	x	lp_0602	( RpiA2 (lp_0354) ) or ( RpiA1 (lp_0602) )	RPI	rpiA1	ribose 5-phosphate epimerase	240	[c] : r5p <==> ru5p-D
	Oliveira		L0045	-	-	rpiA	ribose 5-phosphate isomerase A	-	D-ribulose 5-phosphate <-> D-ribose 5-phosphate
65	lactis		L0044	-	-	zwf	glucose-6-phosphate 1-dehydrogenase	-	-
	coli	x	b1852	Zwf (b1852)	G6PDHy	zwf	glucose-6-phosphate dehydrogenase	323	[c] : g6p + nadp <==> 6pgl + h + nadph
	plantarum	x	lp_2681	Gpd (lp_2681)	G6PDHy	gpd	glucose-6-phosphate 1-dehydrogenase	596	[c] : g6p + nadp <==> 6pgl + h + nadph
	plantarum	y	lp_2681	Gpd (lp_2681)	G6PDHx	gpd	glucose-6-phosphate 1-dehydrogenase	596	[c] : g6p + nad --> 6pgl + h + nadh
	plantarum		lp_2681	Gpd (lp_2681)	G6PDH	gpd	glucose-6-phosphate 1-dehydrogenase	596	[c] : g6p + nadp --> 6pgl + h + nadph
	subtilis	x	bsu23850	Zwf (BSU23850)	G6PDH	zwf	glucose-6-phosphate 1-dehydrogenase	487	[c] : g6p + nadp --> 6pgl + h + nadph
	Oliveira		L0044	-	-	zwf	glucose-6-phosphate 1-dehydrogenase	-	D-glucose 6-phosphate + NADP(+) <-> D-glucono-1,5-lactone 6-phosphate + NADPH + H(+)
66	lactis		L0047	-	-	rpe	ribulose-phosphate 3-epimerase	-	-
	coli	x	b3386	( Rpeec (b3386) ) or ( SgcE (b4301) )	RPE	rpe	D-ribulose-5-phosphate 3-epimerase	184	[c] : ru5p-D <==> xu5p-D
	plantarum	x	lp_1621	Rpe (lp_1621)	RPE	rpe	ribulose-phosphate 3-epimerase	238	[c] : ru5p-D <==> xu5p-D
	subtilis	x	bsu15790	Rpe (BSU15790)	RPE	rpe	ribulose-5-phosphate 3-epimerase	215	[c] : ru5p-D <==> xu5p-D
	Oliveira		L0047	-	-	rpe	ribulose-phosphate 3-epimerase	-	D-ribulose 5-phosphate <-> D-xylulose 5-phosphate
67	lactis		L0046	-	-	gnd	decarboxylating 6-phosphogluconate dehydrogenase	-	-
	coli	x	b2029	Gnd (b2029)	PGDH	gnd	gluconate-6-phosphate dehydrogenase, decarboxylating	645	[c] : 6pgc + nadp --> co2 + nadph + ru5p-D
	plantarum	x	lp_1541	( Gnd2 (lp_1541) ) or ( Gnd1 (lp_1251) )	PGDH	gnd2	phosphogluconate dehydrogenase (decarboxylating)	660	[c] : 6pgc + nadp --> co2 + nadph + ru5p-D
	subtilis		bsu23860	-	-	yqjI	yqjI	646	-
	Oliveira		L0046	-	-	gnd	decarboxylating 6-phosphogluconate dehydrogenase	-	6-phospho-D-gluconate + NADP(+) -> D-ribulose 5-phosphate + CO(2) + NADPH + H(+)
68	lactis		L0040	-	-	citE	citrate lyase beta chain	-	-
	coli	x	b0616	CitDEF ( b0615 and b0616 and b0617 )	CITL	citE	citrate lyase beta chain (acyl lyase subunit)	271	[c] : cit --> ac + oaa
	plantarum	x	lp_1108	CitCDEFGX ( lp_1093 and lp_1106 and lp_1107 and lp_1108 and lp_1109 and lp_1114 )	CITL	citE	citrate lyase, beta chain	415	[c] : cit --> ac + oaa
	Oliveira		L0040	-	-	citE	citrate lyase beta chain	-	citrate -> acetate + oxaloacetate
69	lactis		L0043	-	-	tkt	transketolase	-	-
	coli	x	b2465	( TktA (b2935) ) or ( TktB (b2465) )	TKT1	tktB	transketolase 2 isozyme	593	[c] : r5p + xu5p-D <==> g3p + s7p
	coli	x	b2465	( TktA (b2935) ) or ( TktB (b2465) )	TKT2	tktB	transketolase 2 isozyme	593	[c] : e4p + xu5p-D <==> f6p + g3p
	coli		b2935	( TktA (b2935) ) or ( TktB (b2465) )	TKT1	tktA	transketolase 1 isozyme	608	[c] : r5p + xu5p-D <==> g3p + s7p
	coli		b2935	( TktA (b2935) ) or ( TktB (b2465) )	TKT2	tktA	transketolase 1 isozyme	608	[c] : e4p + xu5p-D <==> f6p + g3p
	plantarum	x	lp_3538	( Tkt4 (lp_3538) ) or ( Tkt2 (lp_1083) ) or ( Tkt3 (lp_3135) )	TKT1	tkt4	transketolase	816	[c] : r5p + xu5p-D <==> g3p + s7p
	plantarum	x	lp_3538	( Tkt4 (lp_3538) ) or ( Tkt2 (lp_1083) ) or ( Tkt3 (lp_3135) )	TKT2	tkt4	transketolase	816	[c] : e4p + xu5p-D <==> f6p + g3p
	subtilis	x	bsu17890	Tkt (BSU17890)	TKT1	tkt	transketolase	780	[c] : r5p + xu5p-D <==> g3p + s7p
	subtilis	x	bsu17890	Tkt (BSU17890)	TKT2	tkt	transketolase	780	[c] : e4p + xu5p-D <==> f6p + g3p
	Oliveira		L0043	-	-	tkt	transketolase	-	D-ribose 5-phosphate + D-xylulose 5-phosphate <-> sedoheptulose 7-phosphate + D-glyceraldehyde 3-phosphate
	Oliveira		L0043	-	-	tkt	transketolase	-	D-erythrose 4-phosphate + D-xylulose 5-phosphate <-> D-fructose 6-phosphate + D-glyceraldehyde 3-phosphate
70	lactis		L80459	-	-	ispA	farnesyl diphosphate synthase	-	-
	coli	x	b0421	IspA (b0421)	DMATT	ispA	geranyltranstransferase (farnesyl-diphosphate synthase)	170	[c] : dmpp + ipdp --> grdp + ppi
	coli	x	b0421	IspA (b0421)	GRTT	ispA	geranyltranstransferase (farnesyl-diphosphate synthase)	170	[c] : grdp + ipdp --> frdp + ppi
	plantarum	x	lp_1602	IspA (lp_1602)	GRTT	ispA	geranyltranstransferase	208	[c] : grdp + ipdp --> frdp + ppi
	plantarum	x	lp_1602	IspA (lp_1602)	DMATT	ispA	geranyltranstransferase	208	[c] : dmpp + ipdp --> grdp + ppi
	subtilis	x	bsu24280	YqiD (BSU24280)	DMATT	yqiD	yqiD	210	[c] : dmpp + ipdp --> grdp + ppi
	subtilis	x	bsu24280	YqiD (BSU24280)	GRTT	yqiD	yqiD	210	[c] : grdp + ipdp --> frdp + ppi
	Oliveira		L80459	-	-	ispA	farnesyl diphosphate synthase	-	dimethylallyl diphosphate + isopentenyl diphosphate -> geranyl diphosphate + diphosphate
	Oliveira		L80459	-	-	ispA	farnesyl diphosphate synthase	-	geranyl diphosphate + isopentenyl diphosphate -> diphosphate + trans,trans-farnesyl diphosphate
71	lactis		L0049	-	-	trpB	tryptophan synthase beta chain	-	-
	coli	y	b1261	TrpA ( b1260 and b1261 )	TRPS1	trpB	tryptophan synthase, beta protein	439	[c] : 3ig3p + ser-L --> g3p + h2o + trp-L
	coli	x	b1261	TrpA ( b1260 and b1261 )	TRPS2	trpB	tryptophan synthase, beta protein	439	[c] : indole + ser-L --> h2o + trp-L
	coli	y	b1261	TrpA ( b1260 and b1261 )	TRPS3	trpB	tryptophan synthase, beta protein	439	[c] : 3ig3p --> g3p + indole
	plantarum	y	lp_1657	TrpAB ( lp_1657 ) or ( lp_1658 )	TRPS1	trpA	tryptophan synthase, beta chain	469	[c] : 3ig3p + ser-L --> g3p + h2o + trp-L
	subtilis	y	bsu22640	TrpAB ( BSU22640 and BSU22630 )	TRPS1	trpB	tryptophan synthase (beta subunit)	496	[c] : 3ig3p + ser-L --> g3p + h2o + trp-L
	Oliveira		L0049	-	-	trpB	tryptophan synthase beta chain	-	L-serine + indol <-> L-tryptophan + H(2)O
72	lactis		L0048	-	-	trpA	tryptophan synthase alpha chain	-	-
	coli	x	b1260	TrpA ( b1260 and b1261 )	TRPS1	trpA	tryptophan synthase, alpha protein	115	[c] : 3ig3p + ser-L --> g3p + h2o + trp-L
	coli	y	b1260	TrpA ( b1260 and b1261 )	TRPS2	trpA	tryptophan synthase, alpha protein	115	[c] : indole + ser-L --> h2o + trp-L
	coli	y	b1260	TrpA ( b1260 and b1261 )	TRPS3	trpA	tryptophan synthase, alpha protein	115	[c] : 3ig3p --> g3p + indole
	plantarum	x	lp_1658	TrpAB ( lp_1657 ) or ( lp_1658 )	TRPS1	trpB	tryptophan synthase, alpha chain	150	[c] : 3ig3p + ser-L --> g3p + h2o + trp-L
	subtilis	x	bsu22630	TrpAB ( BSU22640 and BSU22630 )	TRPS1	trpA	tryptophan synthase (alpha subunit)	165	[c] : 3ig3p + ser-L --> g3p + h2o + trp-L
	Oliveira		L0048	-	-	trpA	tryptophan synthase alpha chain	-	L-serine + 1-(indol-3-yl)glycerol 3-phosphate <-> L-tryptophan + D-glyceraldehyde 3-phosphate + H(2)O
73	lactis		L25946	-	-	fadA	acetyl coenzyme A acetyltransferase	-	-
	Oliveira		L25946	-	-	fadA	acetyl coenzyme A acetyltransferase	-	2 acetyl-CoA <-> CoA + acetoacetyl-CoA
74	lactis		L10433	-	-	mvaA	hydroxymethylglutaryl-CoA reductase	-	-
	plantarum	x	lp_0447	MvaA (lp_0447)	HMGCOAR	mvaA	hydroxymethylglutaryl-CoA reductase	337	[c] : coa + mev-R + (2) nadp <==> (2) h + hmgcoa + (2) nadph
	Oliveira		L10433	-	-	mvaA	hydroxymethylglutaryl-CoA reductase	-	(S)-3-hydroxy-3-methylglutaryl-CoA + 2 NADPH + 2 H(+) -> (R)-mevalonate + CoA + 2 NADP(+)
75	lactis		L173068	-	-	nagA	N-acetylglucosamine-6-phosphate deacetylase	-	-
	coli	x	b0677	NagA (b0677)	AGDC	nagA	N-acetylglucosamine-6-phosphate deacetylase	152	[c] : acgam6p + h2o --> ac + gam6p
	plantarum	x	lp_0562	NagA (lp_0562)	AGDC	nagA	N-acetylglucosamine-6-phosphate deacetylase	210	[c] : acgam6p + h2o --> ac + gam6p
	subtilis	x	bsu35010	NagA (BSU35010)	AGDC	nagA	N-acetylglucosamine-6-phosphate deacetylase	199	[c] : acgam6p + h2o --> ac + gam6p
	Oliveira		L173068	-	-	nagA	N-acetylglucosamine-6-phosphate deacetylase	-	N-acetyl-D-glucosamine 6-phosphate + H(2)O <-> D-glucosamine 6-phosphate + acetate
76	lactis		L65675	-	-	choS	choline ABC transporter permease and substrate binding protein	-	-
	coli	x	b2128	( YehW (b2128) and YehX (b2129) and YehY (b2130) and YehZ (b2131) )	CHLabc	yehW	putative transport system permease protein	126	atp[c] + chol[e] + h2o[c] --> adp[c] + chol[c] + h[c] + pi[c]
	coli	y	b2128	( YehW (b2128) and YehX (b2129) and YehY (b2130) and YehZ (b2131) )	GLYBabc	yehW	putative transport system permease protein	126	atp[c] + glyb[e] + h2o[c] --> adp[c] + glyb[c] + h[c] + pi[c]
	plantarum	y	lp_0367	( OpuABCD ( lp_1607 and lp_1608 and lp_1609 and lp_1610 ) ) or ( ChoQS ( lp_0367 and lp_0368 ) )	GLYBabc	choS	glycine betaine/carnitine/choline ABC transporter, substrate binding and permease protein	509	atp[c] + glyb[e] + h2o[c] --> adp[c] + glyb[c] + h[c] + pi[c]
	plantarum	x	lp_0367	( OpuABCD ( lp_1607 and lp_1608 and lp_1609 and lp_1610 ) ) or ( ChoQS ( lp_0367 and lp_0368 ) )	CHLabc	choS	glycine betaine/carnitine/choline ABC transporter, substrate binding and permease protein	509	atp[c] + chol[e] + h2o[c] --> adp[c] + chol[c] + h[c] + pi[c]
	subtilis	x	bsu33720	( OpuBABCD ( BSU33730 and BSU33720 and BSU33710 and BSU33700 ) ) or ( OpuCABCD ( BSU33830 and BSU33820 and BSU33810 and BSU33800 ) )	CHLabc	opuBB	choline ABC transporter (membrane protein)	174	atp[c] + chol[e] + h2o[c] --> adp[c] + chol[c] + h[c] + pi[c]
	subtilis		bsu33820	( OpuBABCD ( BSU33730 and BSU33720 and BSU33710 and BSU33700 ) ) or ( OpuCABCD ( BSU33830 and BSU33820 and BSU33810 and BSU33800 ) )	CHLabc	opuCB	glycine betaine/carnitine/choline ABC transporter (membrane protein)	174	atp[c] + chol[e] + h2o[c] --> adp[c] + chol[c] + h[c] + pi[c]
	subtilis	y	bsu33820	OpuCABCD ( BSU33830 and BSU33820 and BSU33810 and BSU33800 )	CRNabc	opuCB	glycine betaine/carnitine/choline ABC transporter (membrane protein)	174	atp[c] + crn[e] + h2o[c] --> adp[c] + crn[c] + h[c] + pi[c]
	subtilis	y	bsu33820	( OpuAABC ( BSU02980 and BSU02990 and BSU03000 ) ) or ( OpuCABCD ( BSU33830 and BSU33820 and BSU33810 and BSU33800 ) )	GLYBabc	opuCB	glycine betaine/carnitine/choline ABC transporter (membrane protein)	174	atp[c] + glyb[e] + h2o[c] --> adp[c] + glyb[c] + h[c] + pi[c]
	Oliveira		L65675	-	-	choS	choline ABC transporter permease and substrate binding protein	-	CHOext + ATP -> choline + ADP + phosphate
77	lactis		L0032	-	-	lacC	tagatose-6-phosphate kinase	-	-
	coli	y	b2168	FruK (b2168)	F1PK	fruK	fructose-1-phosphate kinase	116	[c] : atp + f1p --> adp + fdp + h
	coli	x	b2168	( PfkB (b1723) ) or ( FruK (b2168) ) or ( AgaZ ( b3132 and b3137 ) )	PFK_2	fruK	fructose-1-phosphate kinase	116	[c] : atp + tag6p-D --> adp + h + tagdp-D
	plantarum	y	lp_2096	FruK (lp_2096)	F1PK	fruK	1-phosphofructokinase	268	[c] : atp + f1p --> adp + fdp + h
	subtilis	y	bsu14390	FruK (BSU14390)	F1PK	fruK	fructose-1-phosphate kinase	280	[c] : atp + f1p --> adp + fdp + h
	Oliveira		L0032	-	-	lacC	tagatose-6-phosphate kinase	-	D-tagatose 6-phosphate + ATP <-> D-tagatose 1,6-bisphosphate + ADP
78	lactis		L0033	-	-	pdhA	PDH E1 component alpha subunit	-	-
	plantarum	x	lp_2154	( PdhAB ( lp_2153 and lp_2154 ) and PdhC (lp_2152) and PdhD (lp_2151) )	PDH	pdhA	pyruvate dehydrogenase complex, E1 component, alpha subunit	362	[c] : coa + nad + pyr --> accoa + co2 + nadh
	subtilis	x	bsu14580	( PdhAB ( BSU14580 and BSU14590 ) and PdhC (BSU14600) and PdhD (BSU14610) )	PDH	pdhA	pyruvate dehydrogenase (E1 alpha subunit)	347	[c] : coa + nad + pyr --> accoa + co2 + nadh
	Oliveira		L0033	-	-	pdhA	PDH E1 component alpha subunit	-	pyruvate + lipoamide -> S-acetyldihydrolipoamide + CO(2)
79	lactis		L53929	-	-	murE	UDP-MurNac-tripeptide synthetase	-	-
	coli	x	b0085	MurEec (b0085)	UAAGDS	murE	meso-diaminopimelate-adding enzyme	130	[c] : 26dap-M + atp + uamag --> adp + h + pi + ugmd
	plantarum	x	lp_0977	MurE1 (lp_0977)	UAAGDS	murE1	UDP-N-acetylmuramoylalanyl-D-glutamate--2,6-diami nopimelate ligase	147	[c] : 26dap-M + atp + uamag --> adp + h + pi + ugmd
	subtilis	x	bsu15180	MurE (BSU15180)	UAAGDS	murE	UDP-N-acetylmuramoylalanyl-D-glutamate-2,6- diaminopimelate ligase	155	[c] : 26dap-M + atp + uamag --> adp + h + pi + ugmd
	Oliveira		L53929	-	-	murE	UDP-MurNac-tripeptide synthetase	-	ATP + UDP-N-acetylmuramoyl-L-alanyl-D-glutamate + L-lysine -> ADP + phosphate + UDP-N-acetylmuramoyl-L-alanyl-D-glutamyl-L-lysine + H(2)O
80	lactis		L0035	-	-	pdhC	dihydrolipoamide acetyltransferase component of PDH complex	-	-
	coli	x	b0115	( AceEec (b0114) and AceFec (b0115) and LpdA (b0116) )	PDH	aceF	pyruvate dehydrogenase (dihydrolipoyltransacetylase component)	270	[c] : coa + nad + pyr --> accoa + co2 + nadh
	plantarum	x	lp_2152	( PdhAB ( lp_2153 and lp_2154 ) and PdhC (lp_2152) and PdhD (lp_2151) )	PDH	pdhC	pyruvate dehydrogenase complex, E2 component; dihydrolipoamide S-acetyltransferase	356	[c] : coa + nad + pyr --> accoa + co2 + nadh
	subtilis	x	bsu14600	( PdhAB ( BSU14580 and BSU14590 ) and PdhC (BSU14600) and PdhD (BSU14610) )	PDH	pdhC	pyruvate dehydrogenase (dihydrolipoamide acetyltransferase E2 subunit)	336	[c] : coa + nad + pyr --> accoa + co2 + nadh
	Oliveira		L0035	-	-	pdhC	dihydrolipoamide acetyltransferase component of PDH complex	-	CoA + S-acetyldihydrolipoamide -> acetyl-CoA + dihydrolipoamide
81	lactis		L57408	-	-	pfl	pyruvate-formate lyase	-	-
	coli		b0903	( TdcE (b3114) ) or ( PflA ( b0902 and b0903 ) )	OBTFL	pflB	formate acetyltransferase 1	598	[c] : 2obut + coa --> for + ppcoa
	coli		b0903	( PflC ( b3951 and b3952 ) ) or ( TdcE (b3114) ) or ( PflA ( b0902 and b0903 ) )	PFL_#1	pflB	formate acetyltransferase 1	598	[c] : coa + pyr --> accoa + for
	coli	y	b3114	( TdcE (b3114) ) or ( PflA ( b0902 and b0903 ) )	OBTFL	tdcE	probable formate acetyltransferase 3	579	[c] : 2obut + coa --> for + ppcoa
	coli	x	b3114	( PflC ( b3951 and b3952 ) ) or ( TdcE (b3114) ) or ( PflA ( b0902 and b0903 ) )	PFL_#1	tdcE	probable formate acetyltransferase 3	579	[c] : coa + pyr --> accoa + for
	plantarum	x	lp_3313	( PflA2 (lp_3314) and PflB2 (lp_3313) ) or ( PflA1 (lp_2596) and PflB1 (lp_2598) )	PFL	pflB2	formate C-acetyltransferase	612	[c] : coa + pyr <==> accoa + for
	Oliveira		L57408	-	-	pfl	pyruvate-formate lyase	-	CoA + pyruvate <-> acetyl-CoA + formate
82	lactis		L177493	-	-	potC	spermidine/putrescine ABC transporter permease protein	-	-
	coli	x	b0857	( PotA (b1126) and PotB (b1125) and PotC (b1124) and PotDec (b1123) ) or ( PotF (b0854) and PotG (b0855) and PotH (b0856) and PotI (b0857) ) or ( YdcS (b1440) and YdcT (b1441) and YdcU (b1442) and YdcV (b1443) )	PTRCabc	potI	putrescine transport protein; permease	142	atp[c] + h2o[c] + ptrc[e] --> adp[c] + h[c] + pi[c] + ptrc[c]
	coli		b1124	( PotA (b1126) and PotB (b1125) and PotC (b1124) and PotDec (b1123) ) or ( PotF (b0854) and PotG (b0855) and PotH (b0856) and PotI (b0857) ) or ( YdcS (b1440) and YdcT (b1441) and YdcU (b1442) and YdcV (b1443) )	PTRCabc	potC	spermidine/putrescine transport system permease	177	atp[c] + h2o[c] + ptrc[e] --> adp[c] + h[c] + pi[c] + ptrc[c]
	coli	x	b1124	( PotA (b1126) and PotB (b1125) and PotC (b1124) and PotDec (b1123) ) or ( YdcS (b1440) and YdcT (b1441) and YdcU (b1442) and YdcV (b1443) )	SPMDabc	potC	spermidine/putrescine transport system permease	177	atp[c] + h2o[c] + spmd[e] --> adp[c] + h[c] + pi[c] + spmd[c]
	plantarum	x	lp_0316	( PotA (lp_0318) and PotB (lp_0317) and PotC (lp_0316) and PotDec (lp_0315) )	PTRCabc	potC	spermidine/putrescine ABC transporter, permease protein	310	atp[c] + h2o[c] + ptrc[e] --> adp[c] + h[c] + pi[c] + ptrc[c]
	plantarum	x	lp_0316	( PotA (lp_0318) and PotB (lp_0317) and PotC (lp_0316) and PotDec (lp_0315) )	SPMDabc	potC	spermidine/putrescine ABC transporter, permease protein	310	atp[c] + h2o[c] + spmd[e] --> adp[c] + h[c] + pi[c] + spmd[c]
	Oliveira		L177493	-	-	potC	spermidine/putrescine ABC transporter permease protein	-	SPRMext + ATP -> spermidine + ADP + phosphate
	Oliveira		L177493	-	-	potC	spermidine/putrescine ABC transporter permease protein	-	PUTRext + ATP -> putrescine + ADP + phosphate
83	lactis		L182799	-	-	cdsA	phosphatidate cytidylyltransferase	-	-
	coli	x	b0175	CdsA (b0175)	DASYN_EC	cdsA	CDP-diglyceride synthetase	93.2	[c] : ctp + h + (0.02) pa_EC <==> (0.02) cdpdag_EC + ppi
	plantarum	x	lp_2050	CdsA (lp_2050)	DASYN_LPL	cdsA	phosphatidate cytidylyltransferase	204	[c] : ctp + h + (0.01) pa_LPL <==> (0.01) cdpdag_LPL + ppi
	subtilis		bsu16540	-	-	cdsA	phosphatidate cytidylyltransferase (CDP-diglyceride synthase)	201	-
	Oliveira		L182799	-	-	cdsA	phosphatidate cytidylyltransferase	-	CTP + diacylglycerol 3-phosphate <-> diphosphate + CDP-diacylglycerol
	Oliveira		L182799	-	-	cdsA	phosphatidate cytidylyltransferase	-	CTP + acylglycerol 3-phosphate <-> diphosphate + CDP-acylglycerol
84	lactis		L101678	-	-	murC	UDP-N-acetylmuramate-alanine ligase	-	-
	coli	x	b0091	MurC (b0091)	UAMAS	murC	L-alanine adding enzyme, UDP-N-acetyl-muramate:alanine ligase	187	[c] : ala-L + atp + uamr --> adp + h + pi + uama
	plantarum	x	lp_1462	MurC (lp_1462)	UAMAS	murC	UDP-N-acetylmuramate--alanine ligase	493	[c] : ala-L + atp + uamr --> adp + h + pi + uama
	subtilis	x	bsu29790	MurC (BSU29790)	UAMAS	murC	UDP-N-acetyl muramate-alanine ligase	488	[c] : ala-L + atp + uamr --> adp + h + pi + uama
	Oliveira		L101678	-	-	murC	UDP-N-acetylmuramate-alanine ligase	-	ATP + UDP-N-acetylmuramate + L-alanine -> ADP + phosphate + UDP-N-acetylmuramoyl-L-alanine + H(2)O
85	lactis		L12335	-	-	ycbD	UDP-glucose 4-epimerase	-	-
	plantarum	x	lp_1200	( GalE1 (lp_0709) ) or ( GalE2 (lp_1200) ) or ( GalE3 (lp_2105) ) or ( GalE4 (lp_3481) )	UDPG4E	galE2	UDP-glucose 4-epimerase	290	[c] : udpg <==> udpgal
	plantarum		lp_2105	( GalE1 (lp_0709) ) or ( GalE2 (lp_1200) ) or ( GalE3 (lp_2105) ) or ( GalE4 (lp_3481) )	UDPG4E	galE3	UDP-glucose 4-epimerase	281	[c] : udpg <==> udpgal
	subtilis		bsu30870	-	-	ytcB	ytcB	157	-
	Oliveira		L12335	-	-	ycbD	UDP-glucose 4-epimerase	-	UDP-galactose <-> UDP-glucose
86	lactis		L95012	-	-	dgkA	diacylglycerol kinase	-	-
	coli	x	b4042	DgkA (b4042)	DAGK_EC	dgkA	diacylglycerol kinase	58.2	[c] : (0.02) 12dgr_EC + atp --> adp + h + (0.02) pa_EC
	plantarum	x	lp_1968	Dgk (lp_1968)	DAGK_LPL	dgk	diacylglycerol kinase	95.9	[c] : atp + (0.01) dag_LPL --> adp + h + (0.01) pa_LPL
	subtilis		bsu25310	-	-	dgkA	diacylglycerol kinase	87	-
	Oliveira		L95012	-	-	dgkA	diacylglycerol kinase	-	ATP + diacylglycerol -> ADP + diacylglycerol 3-phosphate
87	lactis		L53699	-	-	gntZ	6-phosphogluconate dehydrogenase	-	-
	plantarum	x	lp_1251	( Gnd2 (lp_1541) ) or ( Gnd1 (lp_1251) )	PGDH	gnd1	phosphogluconate dehydrogenase (decarboxylating)	352	[c] : 6pgc + nadp --> co2 + nadph + ru5p-D
	subtilis		bsu25730	-	-	yqeC	yqeC	344	-
	Oliveira		L53699	-	-	gntZ	6-phosphogluconate dehydrogenase	-	6-phospho-D-gluconate + NADP(+) -> D-ribulose 5-phosphate + CO(2) + NADPH + H(+)
88	lactis		L168282	-	-	xylH	4-oxalocrotonate tautomerase	-	-
	plantarum		lp_1712	-	-	xylH	4-oxalocrotonate tautomerase	54.3	-
	Oliveira		L168282	-	-	xylH	4-oxalocrotonate tautomerase	-	2-oxo-4-hexenediote <-> 2-oxo-3-hexenodiote
89	lactis		L54803	-	-	udp	uridine phosphorylase	-	-
	coli	x	b3831	Udp (b3831)	PYNP2	udp	uridine phosphorylase	107	[c] : pi + uri <==> r1p + ura
	Oliveira		L54803	-	-	udp	uridine phosphorylase	-	uridine + phosphate <-> uracil + D-ribose 1-phosphate
	Oliveira		L54803	-	-	udp	uridine phosphorylase	-	deoxyuridine + phosphate <-> uracil + D-ribose 1-phosphate
90	lactis		L87453	-	-	add	adenosine deaminase	-	-
	coli	x	b1623	Add (b1623)	ADA	add	adenosine deaminase	136	[c] : adn + h + h2o --> ins + nh4
	coli	x	b1623	Add (b1623)	DADA	add	adenosine deaminase	136	[c] : dad-2 + h + h2o --> din + nh4
	Oliveira		L87453	-	-	add	adenosine deaminase	-	adenosine + H(2)O -> inosine + NH(3)
	Oliveira		L87453	-	-	add	adenosine deaminase	-	deoxyadenosine + H(2)O -> deoxyinosine + NH(3)
91	lactis		L109335	-	-	prsB	ribose-phosphate pyrophosphokinase	-	-
	Oliveira		L109335	-	-	prsB	ribose-phosphate pyrophosphokinase	-	ATP + D-ribose 5-phosphate -> AMP + 5-phospho-alpha-D-ribose 1-diphosphate
92	lactis		L165	-	-	glnP	glutamine ABC transporter permease and substrate binding protein	-	-
	coli	x	b0810	( GlnHec (b0811) and GlnPec (b0810) and GlnQec (b0809) )	GLNabc	glnP	glutamine high-affinity transport system; membrane component	138	atp[c] + gln-L[e] + h2o[c] --> adp[c] + gln-L[c] + h[c] + pi[c]
	plantarum	x	lp_0802	( GlnHMPQ ( lp_0878 and lp_0881 and lp_0882 and lp_0883 ) ) or ( GlnHPQ1 ( lp_0802 and lp_0803 ) ) or ( GlnHPQ3 ( lp_2312 and lp_2313 and lp_2314 ) ) or ( GlnHPQ2 ( lp_2110 and lp_2111 ) )	GLNabc	glnPH1	glutamine ABC transporter, substrate binding and permease protein	406	atp[c] + gln-L[e] + h2o[c] --> adp[c] + gln-L[c] + h[c] + pi[c]
	Oliveira		L165	-	-	glnP	glutamine ABC transporter permease and substrate binding protein	-	GLNext + ATP -> L-glutamine + ADP + phosphate
93	lactis		L20847	-	-	ptcC	cellobiose-specific PTS system IIC component	-	-
	subtilis	x	bsu05830	( PtsH (BSU13900) and PtsI (BSU13910) and YdhMNO ( BSU05810 and BSU05820 and BSU05830 ) )	CELBpts	ydhO	ydhO	240	cellb[e] + pep[c] --> 6pgg[c] + pyr[c]
	subtilis		bsu38390	-	-	ywbA	ywbA	236	-
	subtilis		bsu38580	-	-	licC	phosphotransferase system (PTS) lichenan-specific enzyme IIC component	233	-
	Oliveira		L20847	-	-	ptcC	cellobiose-specific PTS system IIC component	-	CELBext + phosphoenolpyruvate -> cellobiose 6-phoshate + pyruvate
94	lactis		L0009	-	-	fbaA	fructose-bisphosphate aldolase	-	-
	coli	y	b2096	( AgaZ ( b3132 and b3137 ) ) or ( GatZ ( b2095 and b2096 ) )	TGBPA	gatY	tagatose-bisphosphate aldolase 1	140	[c] : tagdp-D <==> dhap + g3p
	coli	y	b3137	( PfkB (b1723) ) or ( FruK (b2168) ) or ( AgaZ ( b3132 and b3137 ) )	PFK_2	agaY	tagatose-bisphosphate aldolase 2	170	[c] : atp + tag6p-D --> adp + h + tagdp-D
	coli	y	b3137	( AgaZ ( b3132 and b3137 ) ) or ( GatZ ( b2095 and b2096 ) )	TGBPA	agaY	tagatose-bisphosphate aldolase 2	170	[c] : tagdp-D <==> dhap + g3p
	plantarum	x	lp_0330	Fba (lp_0330)	FBA	fba	fructose-bisphosphate aldolase	328	[c] : fdp <==> dhap + g3p
	subtilis	x	bsu37120	( FbaA (BSU37120) ) or ( FbaB (BSU39670) )	FBA	fbaA	fructose-1,6-bisphosphate aldolase	235	[c] : fdp <==> dhap + g3p
	subtilis		bsu39670	( FbaA (BSU37120) ) or ( FbaB (BSU39670) )	FBA	fbaB	fructose-1,6-bisphosphate aldolase	231	[c] : fdp <==> dhap + g3p
	Oliveira		L0009	-	-	fbaA	fructose-bisphosphate aldolase	-	D-fructose 1,6-bisphosphate <-> glycerone phosphate + D-glyceraldehyde 3-phosphate
95	lactis		L9089	-	-	yeaH	diphosphomevalonate decarboxylase	-	-
	plantarum	x	lp_1734	MvaD (lp_1734)	DPMVD	mvaD	diphosphomevalonate decarboxylase	252	[c] : 5dpmev + atp --> adp + co2 + ipdp + pi
	Oliveira		L9089	-	-	yeaH	diphosphomevalonate decarboxylase	-	ATP + (R)-5-diphosphomevalonate -> ADP + phosphate + isopentenyl diphosphate + CO(2)
96	lactis		L13187	-	-	hmcM	hydroxymethylglutaryl-CoA synthase	-	-
	plantarum	x	lp_2067	MvaS (lp_2067)	HMGCOAS	mvaS	hydroxymethylglutaryl-CoA synthase	361	[c] : coa + h + hmgcoa <==> aacoa + accoa + h2o
	subtilis		bsu17150	-	-	pksG	pksG	170	-
	Oliveira		L13187	-	-	hmcM	hydroxymethylglutaryl-CoA synthase	-	(S)-3-hydroxy-3-methylglutaryl-CoA + CoA <-> acetyl-CoA + H(2)O + acetoacetyl-CoA
97	lactis		L61355	-	-	acpS	acyl carrier protein synthase	-	-
	coli	x	b2563	AcpS (b2563)	ACPS1	acpS	CoA:apo-[acyl-carrier-protein] pantetheinephosphotransferase	63.2	[c] : apoACP + coa --> ACP + h + pap
	plantarum	x	lp_0522	( AcpA1 (lp_1629) and AcpS (lp_0522) ) or ( AcpA2 (lp_1672) and AcpS (lp_0522) )	ACPS2	acpS	holo-[acyl-carrier protein] synthase	115	[c] : apoACP + coa --> acp + h + pap
	plantarum		lp_0522	( AcpA1 (lp_1629) and AcpS (lp_0522) ) or ( AcpA2 (lp_1672) and AcpS (lp_0522) )	ACPS2	acpS	holo-[acyl-carrier protein] synthase	115	[c] : apoACP + coa --> acp + h + pap
	subtilis		bsu04620	-	-	acpS	holo-acyl carrier protein synthase	106	-
	Oliveira		L61355	-	-	acpS	acyl carrier protein synthase	-	CoA <-> adenosine 3',5'-bisphosphate + ACP
98	lactis		L0180	-	-	accD	acetyl-CoA carboxylase carboxyl transferase subunit beta	-	-
	coli	x	b2316	Acc ( b0185 and b2316 and b3255 and b3256 )	ACCOAC	accD	acetylCoA carboxylase, carboxytransferase component, beta subunit	237	[c] : accoa + atp + hco3 --> adp + h + malcoa + pi
	plantarum	x	lp_1679	( AccA1 (lp_0592) and AccB1or3 ( lp_0362 ) or ( lp_0589 ) and AccC1 (lp_0590) and AccD1 (lp_0591) and BirA ( lp_0337 ) or ( lp_0854 ) ) or ( AccA2 (lp_1680) and AccB2or3 ( lp_1676 ) or ( lp_0362 ) and AccC2 (lp_1678) and AccD2 (lp_1679) and BirA ( lp_0337 ) or ( lp_0854 ) )	ACCOAC	accD2	acetyl-CoA carboxylase, carboxyl transferase subunit beta	269	[c] : accoa + atp + hco3 --> adp + h + malcoa + pi
	subtilis	x	bsu29210	AccABCD ( BSU24350 and BSU24340 and BSU29200 and BSU29210 )	ACCOAC	accD	acetyl-CoA carboxylase (beta subunit)	279	[c] : accoa + atp + hco3 --> adp + h + malcoa + pi
	Oliveira		L0180	-	-	accD	acetyl-CoA carboxylase carboxyl transferase subunit beta	-	ATP + acetyl-CoA + CO(2) -> ADP + phosphate + malonyl-CoA
99	lactis		L0181	-	-	metB2	cystathionine gamma-synthase	-	-
	coli	x	b3939	MetB (b3939)	SHSL1	metB	cystathionine gamma-synthase	319	[c] : cys-L + suchms --> cysth-L + h + succ
	plantarum	y	lp_0255	( MetC1 (lp_0255) ) or ( MetC2 (lp_3517) )	CYSTGL	metC1	cystathionine beta-lyase	440	[c] : cysth-L + h2o --> 2obut + cys-L + nh4
	plantarum	y	lp_0255	( MetC1 (lp_0255) ) or ( MetC2 (lp_3517) )	CYSTL	metC1	cystathionine beta-lyase	440	[c] : cysth-L + h2o --> hcys-L + nh4 + pyr
	subtilis	x	bsu27250	( YjcI (BSU11870) ) or ( YrhB (BSU27250) )	SHSL1	yrhB	yrhB	469	[c] : cys-L + suchms --> cysth-L + h + succ
	subtilis	y	bsu27250	( YjcI (BSU11870) ) or ( YrhB (BSU27250) )	SHSL2	yrhB	yrhB	469	[c] : h2s + suchms --> h + hcys-L + succ
	subtilis	y	bsu27250	( YjcI (BSU11870) ) or ( YrhB (BSU27250) )	SHSL3	yrhB	yrhB	469	[c] : ch4s + suchms --> h + met-L + succ
	subtilis	y	bsu27250	( YjcI (BSU11870) ) or ( YrhB (BSU27250) )	SHSL4	yrhB	yrhB	469	[c] : h2o + suchms --> 2obut + h + nh4 + succ
	Oliveira		L0181	-	-	metB2	cystathionine gamma-synthase	-	O-succinyl-L-homoserine + L-cysteine <-> cystathionine + succinate
100	lactis		L0182	-	-	fabH	3-oxoacyl-acyl-carrier-protein synthase III	-	-
	coli		b1091	FabHec (b1091)	ACOATA	fabH	3-oxoacyl-[acyl-carrier-protein] synthase III; acetylCoA ACP transacylase	227	[c] : ACP + accoa <==> acACP + coa
	coli		b1091	FabHec (b1091)	KAS15	fabH	3-oxoacyl-[acyl-carrier-protein] synthase III; acetylCoA ACP transacylase	227	[c] : accoa + h + malACP --> actACP + co2 + coa
	plantarum		lp_0588	( FabH1 (lp_0588) ) or ( FabH2 (lp_1671) )	kaasIII	fabH1	3-oxoacyl-[acyl-carrier protein] synthase III	269	[c] : accoa + h + malacp --> aaacp + co2 + coa
	subtilis		bsu10170	( FabD (BSU15900) and FabF (BSU11340) and FabG (BSU15910) and FabHAB ( BSU10170 and BSU11330 ) )	KAS1	fabHB	beta-ketoacyl-acyl carrier protein synthase III	214	[c] : (14) h + ibcoa + (5) malcoa + (10) nadph --> (5) co2 + (6) coa + fa1 + (4) h2o + (10) nadp
	subtilis		bsu10170	( FabD (BSU15900) and FabF (BSU11340) and FabHAB ( BSU10170 and BSU11330 ) )	KAS10	fabHB	beta-ketoacyl-acyl carrier protein synthase III	214	[c] : 2mbcoa + (16) h + (6) malcoa + (11) nadph --> (6) co2 + (7) coa + fa10 + (5) h2o + (11) nadp
	subtilis		bsu10170	( FabD (BSU15900) and FabF (BSU11340) and FabG (BSU15910) and FabHAB ( BSU10170 and BSU11330 ) )	KAS11	fabHB	beta-ketoacyl-acyl carrier protein synthase III	214	[c] : (17) h + ivcoa + (6) malcoa + (12) nadph --> (6) co2 + (7) coa + fa11 + (5) h2o + (12) nadp
	subtilis		bsu10170	( FabD (BSU15900) and FabF (BSU11340) and FabG (BSU15910) and FabHAB ( BSU10170 and BSU11330 ) )	KAS12	fabHB	beta-ketoacyl-acyl carrier protein synthase III	214	[c] : 2mbcoa + (17) h + (6) malcoa + (12) nadph --> (6) co2 + (7) coa + fa12 + (5) h2o + (12) nadp
	subtilis		bsu10170	( FabD (BSU15900) and FabF (BSU11340) and FabG (BSU15910) and FabHAB ( BSU10170 and BSU11330 ) )	KAS13	fabHB	beta-ketoacyl-acyl carrier protein synthase III	214	[c] : accoa + (23) h + (8) malcoa + (16) nadph --> (8) co2 + (9) coa + (7) h2o + (16) nadp + ocdca
	subtilis		bsu10170	( FabD (BSU15900) and FabF (BSU11340) and FabG (BSU15910) and FabHAB ( BSU10170 and BSU11330 ) )	KAS2	fabHB	beta-ketoacyl-acyl carrier protein synthase III	214	[c] : accoa + (17) h + (6) malcoa + (12) nadph --> (6) co2 + (7) coa + (5) h2o + myrt + (12) nadp
	subtilis		bsu10170	( FabD (BSU15900) and FabF (BSU11340) and FabG (BSU15910) and FabHAB ( BSU10170 and BSU11330 ) )	KAS3	fabHB	beta-ketoacyl-acyl carrier protein synthase III	214	[c] : (14) h + ivcoa + (5) malcoa + (10) nadph --> (5) co2 + (6) coa + fa3 + (4) h2o + (10) nadp
	subtilis		bsu10170	( FabD (BSU15900) and FabF (BSU11340) and FabG (BSU15910) and FabHAB ( BSU10170 and BSU11330 ) )	KAS4	fabHB	beta-ketoacyl-acyl carrier protein synthase III	214	[c] : 2mbcoa + (14) h + (5) malcoa + (10) nadph --> (5) co2 + (6) coa + fa4 + (4) h2o + (10) nadp
	subtilis		bsu10170	( FabD (BSU15900) and FabF (BSU11340) and FabG (BSU15910) and FabHAB ( BSU10170 and BSU11330 ) )	KAS5	fabHB	beta-ketoacyl-acyl carrier protein synthase III	214	[c] : (16) h + ibcoa + (6) malcoa + (11) nadph --> (6) co2 + (7) coa + fa5 + (5) h2o + (11) nadp
	subtilis		bsu10170	( FabD (BSU15900) and FabF (BSU11340) and FabG (BSU15910) and FabHAB ( BSU10170 and BSU11330 ) )	KAS6	fabHB	beta-ketoacyl-acyl carrier protein synthase III	214	[c] : (17) h + ibcoa + (6) malcoa + (12) nadph --> (6) co2 + (7) coa + fa6 + (5) h2o + (12) nadp
	subtilis		bsu10170	( FabD (BSU15900) and FabF (BSU11340) and FabG (BSU15910) and FabHAB ( BSU10170 and BSU11330 ) )	KAS7	fabHB	beta-ketoacyl-acyl carrier protein synthase III	214	[c] : accoa + (19) h + (7) malcoa + (13) nadph --> (7) co2 + (8) coa + (6) h2o + hdcea + (13) nadp
	subtilis		bsu10170	( FabD (BSU15900) and FabF (BSU11340) and FabG (BSU15910) and FabHAB ( BSU10170 and BSU11330 ) )	KAS8	fabHB	beta-ketoacyl-acyl carrier protein synthase III	214	[c] : accoa + (20) h + (7) malcoa + (14) nadph --> (7) co2 + (8) coa + (6) h2o + hdca + (14) nadp
	subtilis		bsu10170	( FabD (BSU15900) and FabF (BSU11340) and FabG (BSU15910) and FabHAB ( BSU10170 and BSU11330 ) )	KAS9	fabHB	beta-ketoacyl-acyl carrier protein synthase III	214	[c] : (16) h + ivcoa + (6) malcoa + (11) nadph --> (6) co2 + (7) coa + fa9 + (5) h2o + (11) nadp
	subtilis		bsu11330	( FabD (BSU15900) and FabF (BSU11340) and FabG (BSU15910) and FabHAB ( BSU10170 and BSU11330 ) )	KAS1	fabHA	beta-ketoacyl-acyl carrier protein synthase III	241	[c] : (14) h + ibcoa + (5) malcoa + (10) nadph --> (5) co2 + (6) coa + fa1 + (4) h2o + (10) nadp
	subtilis		bsu11330	( FabD (BSU15900) and FabF (BSU11340) and FabHAB ( BSU10170 and BSU11330 ) )	KAS10	fabHA	beta-ketoacyl-acyl carrier protein synthase III	241	[c] : 2mbcoa + (16) h + (6) malcoa + (11) nadph --> (6) co2 + (7) coa + fa10 + (5) h2o + (11) nadp
	subtilis		bsu11330	( FabD (BSU15900) and FabF (BSU11340) and FabG (BSU15910) and FabHAB ( BSU10170 and BSU11330 ) )	KAS11	fabHA	beta-ketoacyl-acyl carrier protein synthase III	241	[c] : (17) h + ivcoa + (6) malcoa + (12) nadph --> (6) co2 + (7) coa + fa11 + (5) h2o + (12) nadp
	subtilis		bsu11330	( FabD (BSU15900) and FabF (BSU11340) and FabG (BSU15910) and FabHAB ( BSU10170 and BSU11330 ) )	KAS12	fabHA	beta-ketoacyl-acyl carrier protein synthase III	241	[c] : 2mbcoa + (17) h + (6) malcoa + (12) nadph --> (6) co2 + (7) coa + fa12 + (5) h2o + (12) nadp
	subtilis		bsu11330	( FabD (BSU15900) and FabF (BSU11340) and FabG (BSU15910) and FabHAB ( BSU10170 and BSU11330 ) )	KAS13	fabHA	beta-ketoacyl-acyl carrier protein synthase III	241	[c] : accoa + (23) h + (8) malcoa + (16) nadph --> (8) co2 + (9) coa + (7) h2o + (16) nadp + ocdca
	subtilis		bsu11330	( FabD (BSU15900) and FabF (BSU11340) and FabG (BSU15910) and FabHAB ( BSU10170 and BSU11330 ) )	KAS2	fabHA	beta-ketoacyl-acyl carrier protein synthase III	241	[c] : accoa + (17) h + (6) malcoa + (12) nadph --> (6) co2 + (7) coa + (5) h2o + myrt + (12) nadp
	subtilis		bsu11330	( FabD (BSU15900) and FabF (BSU11340) and FabG (BSU15910) and FabHAB ( BSU10170 and BSU11330 ) )	KAS3	fabHA	beta-ketoacyl-acyl carrier protein synthase III	241	[c] : (14) h + ivcoa + (5) malcoa + (10) nadph --> (5) co2 + (6) coa + fa3 + (4) h2o + (10) nadp
	subtilis		bsu11330	( FabD (BSU15900) and FabF (BSU11340) and FabG (BSU15910) and FabHAB ( BSU10170 and BSU11330 ) )	KAS4	fabHA	beta-ketoacyl-acyl carrier protein synthase III	241	[c] : 2mbcoa + (14) h + (5) malcoa + (10) nadph --> (5) co2 + (6) coa + fa4 + (4) h2o + (10) nadp
	subtilis		bsu11330	( FabD (BSU15900) and FabF (BSU11340) and FabG (BSU15910) and FabHAB ( BSU10170 and BSU11330 ) )	KAS5	fabHA	beta-ketoacyl-acyl carrier protein synthase III	241	[c] : (16) h + ibcoa + (6) malcoa + (11) nadph --> (6) co2 + (7) coa + fa5 + (5) h2o + (11) nadp
	subtilis		bsu11330	( FabD (BSU15900) and FabF (BSU11340) and FabG (BSU15910) and FabHAB ( BSU10170 and BSU11330 ) )	KAS6	fabHA	beta-ketoacyl-acyl carrier protein synthase III	241	[c] : (17) h + ibcoa + (6) malcoa + (12) nadph --> (6) co2 + (7) coa + fa6 + (5) h2o + (12) nadp
	subtilis		bsu11330	( FabD (BSU15900) and FabF (BSU11340) and FabG (BSU15910) and FabHAB ( BSU10170 and BSU11330 ) )	KAS7	fabHA	beta-ketoacyl-acyl carrier protein synthase III	241	[c] : accoa + (19) h + (7) malcoa + (13) nadph --> (7) co2 + (8) coa + (6) h2o + hdcea + (13) nadp
	subtilis		bsu11330	( FabD (BSU15900) and FabF (BSU11340) and FabG (BSU15910) and FabHAB ( BSU10170 and BSU11330 ) )	KAS8	fabHA	beta-ketoacyl-acyl carrier protein synthase III	241	[c] : accoa + (20) h + (7) malcoa + (14) nadph --> (7) co2 + (8) coa + (6) h2o + hdca + (14) nadp
	subtilis		bsu11330	( FabD (BSU15900) and FabF (BSU11340) and FabG (BSU15910) and FabHAB ( BSU10170 and BSU11330 ) )	KAS9	fabHA	beta-ketoacyl-acyl carrier protein synthase III	241	[c] : (16) h + ivcoa + (6) malcoa + (11) nadph --> (6) co2 + (7) coa + fa9 + (5) h2o + (11) nadp
	Oliveira		L0182	-	-	fabH	3-oxoacyl-acyl-carrier-protein synthase III	-	acetyl-CoA + ACP <-> acyl-[acyl-carrier protein] + CoA
101	lactis		L0184	-	-	fabD	malonyl CoA-acyl carrier protein transacylase	-	-
	coli	x	b1092	FabD (b1092)	MCOATA	fabD	malonyl-CoA-[acyl-carrier-protein] transacylase	253	[c] : ACP + malcoa <==> coa + malACP
	plantarum	x	lp_1673	FabD (lp_1673)	MACPMT	fabD	[acyl-carrier protein] S-malonyltransferase	184	[c] : acp + malcoa --> coa + malacp
	subtilis		bsu15900	( FabD (BSU15900) and FabF (BSU11340) and FabG (BSU15910) and FabHAB ( BSU10170 and BSU11330 ) )	KAS1	fabD	malonyl CoA-acyl carrier protein transacylase	268	[c] : (14) h + ibcoa + (5) malcoa + (10) nadph --> (5) co2 + (6) coa + fa1 + (4) h2o + (10) nadp
	subtilis		bsu15900	( FabD (BSU15900) and FabF (BSU11340) and FabHAB ( BSU10170 and BSU11330 ) )	KAS10	fabD	malonyl CoA-acyl carrier protein transacylase	268	[c] : 2mbcoa + (16) h + (6) malcoa + (11) nadph --> (6) co2 + (7) coa + fa10 + (5) h2o + (11) nadp
	subtilis		bsu15900	( FabD (BSU15900) and FabF (BSU11340) and FabG (BSU15910) and FabHAB ( BSU10170 and BSU11330 ) )	KAS11	fabD	malonyl CoA-acyl carrier protein transacylase	268	[c] : (17) h + ivcoa + (6) malcoa + (12) nadph --> (6) co2 + (7) coa + fa11 + (5) h2o + (12) nadp
	subtilis		bsu15900	( FabD (BSU15900) and FabF (BSU11340) and FabG (BSU15910) and FabHAB ( BSU10170 and BSU11330 ) )	KAS12	fabD	malonyl CoA-acyl carrier protein transacylase	268	[c] : 2mbcoa + (17) h + (6) malcoa + (12) nadph --> (6) co2 + (7) coa + fa12 + (5) h2o + (12) nadp
	subtilis		bsu15900	( FabD (BSU15900) and FabF (BSU11340) and FabG (BSU15910) and FabHAB ( BSU10170 and BSU11330 ) )	KAS13	fabD	malonyl CoA-acyl carrier protein transacylase	268	[c] : accoa + (23) h + (8) malcoa + (16) nadph --> (8) co2 + (9) coa + (7) h2o + (16) nadp + ocdca
	subtilis		bsu15900	( FabD (BSU15900) and FabF (BSU11340) and FabG (BSU15910) and FabHAB ( BSU10170 and BSU11330 ) )	KAS2	fabD	malonyl CoA-acyl carrier protein transacylase	268	[c] : accoa + (17) h + (6) malcoa + (12) nadph --> (6) co2 + (7) coa + (5) h2o + myrt + (12) nadp
	subtilis		bsu15900	( FabD (BSU15900) and FabF (BSU11340) and FabG (BSU15910) and FabHAB ( BSU10170 and BSU11330 ) )	KAS3	fabD	malonyl CoA-acyl carrier protein transacylase	268	[c] : (14) h + ivcoa + (5) malcoa + (10) nadph --> (5) co2 + (6) coa + fa3 + (4) h2o + (10) nadp
	subtilis		bsu15900	( FabD (BSU15900) and FabF (BSU11340) and FabG (BSU15910) and FabHAB ( BSU10170 and BSU11330 ) )	KAS4	fabD	malonyl CoA-acyl carrier protein transacylase	268	[c] : 2mbcoa + (14) h + (5) malcoa + (10) nadph --> (5) co2 + (6) coa + fa4 + (4) h2o + (10) nadp
	subtilis		bsu15900	( FabD (BSU15900) and FabF (BSU11340) and FabG (BSU15910) and FabHAB ( BSU10170 and BSU11330 ) )	KAS5	fabD	malonyl CoA-acyl carrier protein transacylase	268	[c] : (16) h + ibcoa + (6) malcoa + (11) nadph --> (6) co2 + (7) coa + fa5 + (5) h2o + (11) nadp
	subtilis		bsu15900	( FabD (BSU15900) and FabF (BSU11340) and FabG (BSU15910) and FabHAB ( BSU10170 and BSU11330 ) )	KAS6	fabD	malonyl CoA-acyl carrier protein transacylase	268	[c] : (17) h + ibcoa + (6) malcoa + (12) nadph --> (6) co2 + (7) coa + fa6 + (5) h2o + (12) nadp
	subtilis		bsu15900	( FabD (BSU15900) and FabF (BSU11340) and FabG (BSU15910) and FabHAB ( BSU10170 and BSU11330 ) )	KAS7	fabD	malonyl CoA-acyl carrier protein transacylase	268	[c] : accoa + (19) h + (7) malcoa + (13) nadph --> (7) co2 + (8) coa + (6) h2o + hdcea + (13) nadp
	subtilis		bsu15900	( FabD (BSU15900) and FabF (BSU11340) and FabG (BSU15910) and FabHAB ( BSU10170 and BSU11330 ) )	KAS8	fabD	malonyl CoA-acyl carrier protein transacylase	268	[c] : accoa + (20) h + (7) malcoa + (14) nadph --> (7) co2 + (8) coa + (6) h2o + hdca + (14) nadp
	subtilis		bsu15900	( FabD (BSU15900) and FabF (BSU11340) and FabG (BSU15910) and FabHAB ( BSU10170 and BSU11330 ) )	KAS9	fabD	malonyl CoA-acyl carrier protein transacylase	268	[c] : (16) h + ivcoa + (6) malcoa + (11) nadph --> (6) co2 + (7) coa + fa9 + (5) h2o + (11) nadp
	Oliveira		L0184	-	-	fabD	malonyl CoA-acyl carrier protein transacylase	-	malonyl-CoA + ACP <-> malonyl-[acyl-carrier protein] + CoA
102	lactis		L0187	-	-	accB	biotin carboxyl carrier protein of acetyl-CoA carboxylase	-	-
	coli	x	b3255	Acc ( b0185 and b2316 and b3255 and b3256 )	ACCOAC	accB	acetylCoA carboxylase, BCCP subunit; carrier of biotin	85.1	[c] : accoa + atp + hco3 --> adp + h + malcoa + pi
	plantarum	x	lp_1676	( AccA1 (lp_0592) and AccB1or3 ( lp_0362 ) or ( lp_0589 ) and AccC1 (lp_0590) and AccD1 (lp_0591) and BirA ( lp_0337 ) or ( lp_0854 ) ) or ( AccA2 (lp_1680) and AccB2or3 ( lp_1676 ) or ( lp_0362 ) and AccC2 (lp_1678) and AccD2 (lp_1679) and BirA ( lp_0337 ) or ( lp_0854 ) )	ACCOAC	accB2	acetyl-CoA carboxylase, biotin carboxyl carrier protein	102	[c] : accoa + atp + hco3 --> adp + h + malcoa + pi
	subtilis	x	bsu24350	AccABCD ( BSU24350 and BSU24340 and BSU29200 and BSU29210 )	ACCOAC	accB	acetyl-CoA carboxylase subunit (biotin carboxyl carrier subunit)	90.1	[c] : accoa + atp + hco3 --> adp + h + malcoa + pi
	Oliveira		L0187	-	-	accB	biotin carboxyl carrier protein of acetyl-CoA carboxylase	-	ATP + acetyl-CoA + CO(2) -> ADP + phosphate + malonyl-CoA
103	lactis		L164626	-	-	purN	phosphoribosylglycinamide formyltransferase	-	-
	coli	x	b2500	PurN (b2500)	GARFT	purN	phosphoribosylglycinamide formyltransferase 1	99.4	[c] : 10fthf + gar <==> fgam + h + thf
	plantarum	x	lp_2721	PurN (lp_2721)	GARFT	purN	phosphoribosylglycinamide formyltransferase	130	[c] : 10fthf + gar <==> fgam + h + thf
	subtilis	x	bsu06510	( PurN (BSU06510) ) or ( PurT (BSU02230) )	GARFT	purN	phosphoribosylglycinamide formyltransferase	157	[c] : 10fthf + gar <==> fgam + h + thf
	Oliveira		L164626	-	-	purN	phosphoribosylglycinamide formyltransferase	-	10-formyltetrahydrofolate + 5'-phosphoribosylglycinamide -> tetrahydrofolate + 5'-phosphoribosylformylglycinamide
104	lactis		L150584	-	-	tagD2	glycerol-3-phosphate cytidyltransferase	-	-
	coli	y	b3052	RfaEec (b3052)	GMHEPAT	rfaE	bifunctional protein catalysing steps in LPS core prescursor synthesis	51.6	[c] : atp + gmh1p + h --> adphep-D,D + ppi
	coli	y	b3052	RfaEec (b3052)	GMHEPK	rfaE	bifunctional protein catalysing steps in LPS core prescursor synthesis	51.6	[c] : atp + gmh7p --> adp + gmh17bp + h
	plantarum	x	lp_0267	( TagD2 (lp_1248) ) or ( TagD1 (lp_0267) )	G3PCT	tagD1	glycerol-3-phosphate cytidylyltransferase	132	[c] : ctp + glyc3p + h --> cdpglyc + ppi
	plantarum		lp_1248	( TagD2 (lp_1248) ) or ( TagD1 (lp_0267) )	G3PCT	tagD2	glycerol-3-phosphate cytidylyltransferase	140	[c] : ctp + glyc3p + h --> cdpglyc + ppi
	subtilis	x	bsu35740	TagD (BSU35740)	G3PCT	tagD	glycerol-3-phosphate cytidylyltransferase	134	[c] : ctp + glyc3p + h --> cdpglyc + ppi
	Oliveira		L150584	-	-	tagD2	glycerol-3-phosphate cytidyltransferase	-	CTP + glycerol 3-phosphate -> diphosphate + CDP-glycerol
105	lactis		L165490	-	-	folB	dihydroneopterin aldolase	-	-
	plantarum	x	lp_3299	FolB (lp_3299)	DHNPA	folB	dihydroneopterin aldolase	70.5	[c] : dhnpt --> 2ahhmp + gcald
	subtilis	x	bsu00780	FolB (BSU00780)	DHNPA	folB	dihydroneopterin aldolase	61.6	[c] : dhnpt --> 2ahhmp + gcald
	Oliveira		L165490	-	-	folB	dihydroneopterin aldolase	-	2-amino-4-hydroxy-6-(erythro-1,2,3-trihydroxypropyl)dihydropteridine -> 2-amino-4-hydroxy-6-hydroxymethyl-7,8-dihydropteridine + glycolaldehyde
106	lactis		L0166	-	-	ribH	ribiflavin synthase beta chain	-	-
	coli	x	b0415	RibH (b0415)	RBFSb	ribE	riboflavin synthase, beta chain	181	[c] : (2) dmlz --> 4r5au + ribflv
	plantarum		lp_1438	-	-	ribH	riboflavin synthase, beta chain	176	-
	subtilis	y	bsu23250	RibEH ( BSU23270 and BSU23250 )	RBFSa	ribH	riboflavin synthase (beta subunit)	204	[c] : 4r5au + db4p --> dmlz + (2) h2o + pi
	subtilis	x	bsu23250	RibEH ( BSU23270 and BSU23250 )	RBFSb	ribH	riboflavin synthase (beta subunit)	204	[c] : (2) dmlz --> 4r5au + ribflv
	Oliveira		L0166	-	-	ribH	ribiflavin synthase beta chain	-	2 6,7-dimethyl-8-(1-D-ribityl)lumazine -> riboflavin + 4-(1-D-ribitylamino)-5-amino-2,6-dihydroxypyrimidine
107	lactis		L0167	-	-	ribC	riboflavin kinase	-	-
	coli	x	b0025	RibFec (b0025)	FMNAT	ribF	flavokinase and FAD synthetase	140	[c] : atp + fmn + h --> fad + ppi
	coli	x	b0025	RibFec (b0025)	RBFK	ribF	flavokinase and FAD synthetase	140	[c] : atp + ribflv --> adp + fmn + h
	plantarum	x	lp_2031	( RibC2 (lp_2031) ) or ( RibC1 (lp_0850) )	FMNAT	ribC2	bifunctional protein: riboflavin kinase; FMN adenylyltransferase	219	[c] : atp + fmn + h --> fad + ppi
	plantarum	x	lp_2031	( RibC2 (lp_2031) ) or ( RibC1 (lp_0850) )	RBFK	ribC2	bifunctional protein: riboflavin kinase; FMN adenylyltransferase	219	[c] : atp + ribflv --> adp + fmn + h
	subtilis	x	bsu16670	RibC (BSU16670)	FMNAT	ribC	FAD synthase	172	[c] : atp + fmn + h --> fad + ppi
	subtilis	x	bsu16670	( RibC (BSU16670) ) or ( RibR (BSU29300) )	RBFK	ribC	FAD synthase	172	[c] : atp + ribflv --> adp + fmn + h
	Oliveira		L0167	-	-	ribC	riboflavin kinase	-	ATP + riboflavin -> ADP + FMN
	Oliveira		L0167	-	-	ribC	riboflavin kinase	-	ATP + FMN -> diphosphate + FAD
108	lactis		L0164	-	-	ribB	ribiflavin synthase alpha chain	-	-
	coli	x	b1662	RibEec (b1662)	RBFSa	ribC	riboflavin synthase, alpha chain	132	[c] : 4r5au + db4p --> dmlz + (2) h2o + pi
	subtilis	x	bsu23270	RibEH ( BSU23270 and BSU23250 )	RBFSa	ribE	riboflavin synthase (alpha subunit)	215	[c] : 4r5au + db4p --> dmlz + (2) h2o + pi
	subtilis	y	bsu23270	RibEH ( BSU23270 and BSU23250 )	RBFSb	ribE	riboflavin synthase (alpha subunit)	215	[c] : (2) dmlz --> 4r5au + ribflv
	Oliveira		L0164	-	-	ribB	ribiflavin synthase alpha chain	-	5-amino-6-(5-phosphoribitylamino)uracil + 4-(1-D-ribitylamino)-5-amino-2,6-dihydroxypyrimidine -> 2 6,7-dimethyl-8-(1-D-ribityl)lumazine + phosphate
109	lactis		L0165	-	-	ribA	GTP cyclohydrolase II	-	-
	coli	x	b1277	RibA (b1277)	GTPCII2	ribA	GTP cyclohydrolase II	210	[c] : gtp + (3) h2o --> 25drapp + for + (2) h + ppi
	plantarum	y	lp_1437	RibA (lp_1437)	DB4PS	ribA	GTP cyclohydrolase II	341	[c] : ru5p-D --> db4p + for + h
	subtilis	y	bsu23260	RibA (BSU23260)	DB4PS	ribA	GTP cyclohydrolase II and 3,4-dihydroxy-2-butanone 4-phosphate synthase	443	[c] : ru5p-D --> db4p + for + h
	subtilis	x	bsu23260	RibA (BSU23260)	GTPCII	ribA	GTP cyclohydrolase II and 3,4-dihydroxy-2-butanone 4-phosphate synthase	443	[c] : gtp + (3) h2o --> 25dhpp + for + (2) h + ppi
	Oliveira		L0165	-	-	ribA	GTP cyclohydrolase II	-	GTP + 3 H(2)O -> formate + 2,5-diamino-6-hydroxy-4-(5-phosphoribosylamino)pyrimidine + diphosphate
110	lactis		L0163	-	-	ribG	riboflavin-specific deaminase	-	-
	coli	x	b0414	RibDec (b0414)	APRAUR	ribD	diaminohydroxyphosphoribosylaminopyrimidine deaminase; 5-amino-6-(5-phosphoribosylamino)uracil reductase	241	[c] : 5apru + h + nadph --> 5aprbu + nadp
	coli	x	b0414	RibDec (b0414)	DHPPDA2	ribD	diaminohydroxyphosphoribosylaminopyrimidine deaminase; 5-amino-6-(5-phosphoribosylamino)uracil reductase	241	[c] : 25drapp + h + h2o --> 5apru + nh4
	subtilis	x	bsu23280	RibD2 (BSU23280)	DHPPDA	ribD	riboflavin-specific deaminase	304	[c] : 25dhpp + h2o --> 5apru + nh3
	Oliveira		L0163	-	-	ribG	riboflavin-specific deaminase	-	2,5-diamino-6-hydroxy-4-(5-phosphoribosylamino)pyrimidine + H(2)O -> 5-amino-6-(5-phosphoribosylamino)uracil + NH(3)
	Oliveira		L0163	-	-	ribG	riboflavin-specific deaminase	-	5-amino-6-(5-phosphoribosylamino)uracil + NADPH + H(+) -> 5-amino-6-(5-phosphoribitylamino)uracil + NADP(+)
111	lactis		L0001	-	-	pgmB	beta-phosphoglucomutase	-	-
	coli		b1317	-	-	ycjU	putative beta-phosphoglucomutase	172	-
	plantarum	x	lp_0027	( PgmB1 (lp_0027) ) or ( PgmB2 (lp_0066) )	PGMT_B	pgmB1	beta-phosphoglucomutase	161	[c] : g6p-B <==> g1p-B
	plantarum		lp_0066	( PgmB1 (lp_0027) ) or ( PgmB2 (lp_0066) )	PGMT_B	pgmB2	beta-phosphoglucomutase	157	[c] : g6p-B <==> g1p-B
	subtilis	y	bsu34550	PgcM ( BSU34550 ) or ( BSU34550 )	G1PPDM	pgcM	beta-phosphoglucomutase	193	[c] : (2) g1p --> g16bp + glc-D
	subtilis		bsu34550	PgcM ( BSU34550 ) or ( BSU34550 )	G1PPDM	pgcM	beta-phosphoglucomutase	193	[c] : (2) g1p --> g16bp + glc-D
	subtilis	x	bsu34550	PgcM ( BSU34550 ) or ( BSU34550 )	PGMT_B	pgcM	beta-phosphoglucomutase	193	[c] : g6p-B <==> g1p-B
	subtilis		bsu34550	PgcM ( BSU34550 ) or ( BSU34550 )	PGMT_B	pgcM	beta-phosphoglucomutase	193	[c] : g6p-B <==> g1p-B
	Oliveira		L0001	-	-	pgmB	beta-phosphoglucomutase	-	beta-D-glucose 1-phosphate <-> beta-D-glucose 6-phosphate
112	lactis		L0003	-	-	pyk	pyruvate kinase	-	-
	coli	x	b1676	( Pyka (b1854) ) or ( Pykf (b1676) )	PYK	pykF	pyruvate kinase I (formerly F), fructose stimulated	367	[c] : adp + h + pep --> atp + pyr
	plantarum	x	lp_1897	Pyk (lp_1897)	PYK	pyk	pyruvate kinase	473	[c] : adp + h + pep --> atp + pyr
	subtilis	x	bsu29180	Pyk (BSU29180)	PYK	pyk	pyruvate kinase	380	[c] : adp + h + pep --> atp + pyr
	Oliveira		L0003	-	-	pyk	pyruvate kinase	-	ADP + phosphoenolpyruvate -> ATP + pyruvate
113	lactis		L21952	-	-	kdtB	hypothetical protein	-	-
	coli	x	b3634	CoaD (b3634)	PTPATi	coaD	phosphopantetheine adenylyltransferase	98.6	[c] : atp + h + pan4p --> dpcoa + ppi
	plantarum	x	lp_2133	KdtB (lp_2133)	PTPAT	kdtB	pantetheine-phosphate adenylyltransferase	105	[c] : atp + h + pan4p <==> dpcoa + ppi
	subtilis		bsu15020	-	-	ylbI	ylbI	90.1	-
	Oliveira		L21952	-	-	kdtB	hypothetical protein	-	ATP + pantetheine 4'-phosphate <-> diphosphate + dephospho-CoA
114	lactis		L0005	-	-	gapB	glyceraldehyde 3-phosphate dehydrogenase	-	-
	coli	x	b1779	( GapA (b1779) ) or ( GapC ( b1416 and b1417 ) )	GAPD	gapA	glyceraldehyde-3-phosphate dehydrogenase A	313	[c] : g3p + nad + pi <==> 13dpg + h + nadh
	plantarum	x	lp_0789	GapB (lp_0789)	GAPD	gapB	glyceraldehyde 3-phosphate dehydrogenase	405	[c] : g3p + nad + pi <==> 13dpg + h + nadh
	subtilis	x	bsu29020	( GapA (BSU33940) ) or ( GapB (BSU29020) )	GAPD	gapB	glyceraldehyde-3-phosphate dehydrogenase	279	[c] : g3p + nad + pi <==> 13dpg + h + nadh
	subtilis		bsu33940	( GapA (BSU33940) ) or ( GapB (BSU29020) )	GAPD	gapA	glyceraldehyde-3-phosphate dehydrogenase	340	[c] : g3p + nad + pi <==> 13dpg + h + nadh
	Oliveira		L0005	-	-	gapB	glyceraldehyde 3-phosphate dehydrogenase	-	D-glyceraldehyde 3-phosphate + phosphate + NAD(+) <-> 3-phospho-D-glyceroyl phosphate + NADH + H(+)
115	lactis		L0004	-	-	gapA	glyceraldehyde 3-phosphate dehydrogenase	-	-
	coli	x	b1779	( GapA (b1779) ) or ( GapC ( b1416 and b1417 ) )	GAPD	gapA	glyceraldehyde-3-phosphate dehydrogenase A	284	[c] : g3p + nad + pi <==> 13dpg + h + nadh
	plantarum	x	lp_0789	GapB (lp_0789)	GAPD	gapB	glyceraldehyde 3-phosphate dehydrogenase	379	[c] : g3p + nad + pi <==> 13dpg + h + nadh
	subtilis	x	bsu29020	( GapA (BSU33940) ) or ( GapB (BSU29020) )	GAPD	gapB	glyceraldehyde-3-phosphate dehydrogenase	259	[c] : g3p + nad + pi <==> 13dpg + h + nadh
	subtilis		bsu33940	( GapA (BSU33940) ) or ( GapB (BSU29020) )	GAPD	gapA	glyceraldehyde-3-phosphate dehydrogenase	300	[c] : g3p + nad + pi <==> 13dpg + h + nadh
	Oliveira		L0004	-	-	gapA	glyceraldehyde 3-phosphate dehydrogenase	-	D-glyceraldehyde 3-phosphate + phosphate + NAD(+) <-> 3-phospho-D-glyceroyl phosphate + NADH + H(+)
116	lactis		L0007	-	-	enoA	enolase	-	-
	coli	x	b2779	Eno (b2779)	ENO	eno	enolase	489	[c] : 2pg <==> h2o + pep
	plantarum	x	lp_0792	( EnoA1 (lp_0792) ) or ( EnoA2 (lp_1920) )	ENO	enoA1	phosphopyruvate hydratase	612	[c] : 2pg <==> h2o + pep
	subtilis	x	bsu33900	Eno (BSU33900)	ENO	eno	enolase	608	[c] : 2pg <==> h2o + pep
	Oliveira		L0007	-	-	enoA	enolase	-	2-phospho-D-glycerate <-> phosphoenolpyruvate + H(2)O
117	lactis		L0169	-	-	menD	2-oxoglutarate decarboxylase	-	-
	coli	y	b2264	MenD (b2264)	OXGDC2	menD	2-oxoglutarate decarboxylase; SHCHC synthase	150	[c] : akg + (2) h + thmpp --> co2 + ssaltpp
	coli	y	b2264	MenD (b2264)	SHCHCS2	menD	2-oxoglutarate decarboxylase; SHCHC synthase	150	[c] : ichor + ssaltpp --> 2shchc + h + pyr + thmpp
	subtilis	y	bsu30820	MenD (BSU30820)	OXGDC	menD	2-oxoglutarate decarboxylase and 2-succinyl-6-hydroxy-2,4-cyclohexadiene-1-carboxylate synthase	391	[c] : akg + h --> co2 + sucsal
	subtilis	y	bsu30820	MenD (BSU30820)	SHCHCS	menD	2-oxoglutarate decarboxylase and 2-succinyl-6-hydroxy-2,4-cyclohexadiene-1-carboxylate synthase	391	[c] : ichor + sucsal --> 2shchc + pyr
	Oliveira		L0169	-	-	menD	2-oxoglutarate decarboxylase	-	isochorismate + 2-oxoglutarate -> 2-succinyl-6-hydroxy-2,4-cyclohexadiene-1-carboxylate + pyruvate + CO(2)
118	lactis		L38650	-	-	gltP	glutamate ABC transporter permease protein	-	-
	subtilis	y	bsu23970	YqiXYZ ( BSU23980 and BSU23970 and BSU23960 )	ARGabc	yqiY	yqiY	154	arg-L[e] + atp[c] + h2o[c] --> adp[c] + arg-L[c] + h[c] + pi[c]
	Oliveira		L38650	-	-	gltP	glutamate ABC transporter permease protein	-	GLUext + ATP -> L-glutamate + ADP + phosphate
119	lactis		L21264	-	-	guaB	IMP dehydrogenase	-	-
	coli	x	b2508	GuaB (b2508)	IMPD	guaB	IMP dehydrogenase	536	[c] : h2o + imp + nad --> h + nadh + xmp
	subtilis	x	bsu00090	GuaB (BSU00090)	IMPD	guaB	inosine-monophosphate dehydrogenase	685	[c] : h2o + imp + nad --> h + nadh + xmp
	Oliveira		L21264	-	-	guaB	IMP dehydrogenase	-	IMP + NAD(+) + H(2)O -> XMP + NADH + H(+)
120	lactis		L63310	-	-	deoC	deoxyribose-phosphate aldolase	-	-
	coli	x	b4381	DeoC (b4381)	DRPA	deoC	2-deoxyribose-5-phosphate aldolase	87.8	[c] : 2dr5p --> acald + g3p
	plantarum	x	lp_0497	DeoC (lp_0497)	DRPA	deoC	deoxyribose-phosphate aldolase	227	[c] : 2dr5p --> acald + g3p
	subtilis	x	bsu39420	Dra (BSU39420)	DRPA	dra	deoxyribose-phosphate aldolase	246	[c] : 2dr5p --> acald + g3p
	Oliveira		L63310	-	-	deoC	deoxyribose-phosphate aldolase	-	2-deoxy-D-ribose 5-phosphate <-> D-glyceraldehyde 3-phosphate + acetaldehyde
121	lactis		L128697	-	-	malG	maltose ABC transporter permease protein	-	-
	coli		b1312	-	-	ycjP	putative transport system permease protein	138	-
	plantarum	x	lp_0177	MalAEFG ( lp_0175 and lp_0176 and lp_0177 and lp_0178 )	MALTabc	malG	maltose/maltodextrin ABC transporter, permease protein	174	atp[c] + h2o[c] + malt[e] --> adp[c] + h[c] + malt[c] + pi[c]
	subtilis	x	bsu34140	( YvfKLM ( BSU34160 and BSU34150 and BSU34140 ) ) or ( YvdGHI ( BSU34610 and BSU34600 and BSU34590 ) )	MALTabc	yvfM	yvfM	181	atp[c] + h2o[c] + malt[e] --> adp[c] + h[c] + malt[c] + pi[c]
	subtilis		bsu34590	( YvfKLM ( BSU34160 and BSU34150 and BSU34140 ) ) or ( YvdGHI ( BSU34610 and BSU34600 and BSU34590 ) )	MALTabc	yvdI	yvdI	175	atp[c] + h2o[c] + malt[e] --> adp[c] + h[c] + malt[c] + pi[c]
	Oliveira		L128697	-	-	malG	maltose ABC transporter permease protein	-	MALText + H(+)ext <-> maltose + H(+)
122	lactis		L128696	-	-	malF	maltose ABC transporter permease protein	-	-
	coli		b4033	( LamB (b4036) and MalE (b4034) and MalF (b4033) and MalG (b4032) and MalK (b4035) )	MALTHXabc	malF	part of maltose permease, periplasmic	177.5	atp[c] + h2o[c] + malthx[e] --> adp[c] + h[c] + malthx[c] + pi[c]
	coli		b4033	( LamB (b4036) and MalE (b4034) and MalF (b4033) and MalG (b4032) and MalK (b4035) )	MALTPTabc	malF	part of maltose permease, periplasmic	177.5	atp[c] + h2o[c] + maltpt[e] --> adp[c] + h[c] + maltpt[c] + pi[c]
	coli		b4033	( LamB (b4036) and MalE (b4034) and MalF (b4033) and MalG (b4032) and MalK (b4035) )	MALTTRabc	malF	part of maltose permease, periplasmic	177.5	atp[c] + h2o[c] + malttr[e] --> adp[c] + h[c] + malttr[c] + pi[c]
	coli		b4033	( LamB (b4036) and MalE (b4034) and MalF (b4033) and MalG (b4032) and MalK (b4035) )	MALTTTRabc	malF	part of maltose permease, periplasmic	177.5	atp[c] + h2o[c] + maltttr[e] --> adp[c] + h[c] + maltttr[c] + pi[c]
	coli		b4033	( LamB (b4036) and MalE (b4034) and MalF (b4033) and MalG (b4032) and MalK (b4035) )	MALTabc	malF	part of maltose permease, periplasmic	177.5	atp[c] + h2o[c] + malt[e] --> adp[c] + h[c] + malt[c] + pi[c]
	plantarum		lp_0176	MalAEFG ( lp_0175 and lp_0176 and lp_0177 and lp_0178 )	MALTabc	malF	maltose/maltodextrin ABC transporter, permease protein	238	atp[c] + h2o[c] + malt[e] --> adp[c] + h[c] + malt[c] + pi[c]
	subtilis		bsu34150	( YvfKLM ( BSU34160 and BSU34150 and BSU34140 ) ) or ( YvdGHI ( BSU34610 and BSU34600 and BSU34590 ) )	MALTabc	yvfL	yvfL	244	atp[c] + h2o[c] + malt[e] --> adp[c] + h[c] + malt[c] + pi[c]
	subtilis		bsu34600	( YvfKLM ( BSU34160 and BSU34150 and BSU34140 ) ) or ( YvdGHI ( BSU34610 and BSU34600 and BSU34590 ) )	MALTabc	yvdH	yvdH	236	atp[c] + h2o[c] + malt[e] --> adp[c] + h[c] + malt[c] + pi[c]
	Oliveira		L128696	-	-	malF	maltose ABC transporter permease protein	-	MALText + H(+)ext <-> maltose + H(+)
123	lactis		L104437	-	-	dtpT	di-/tripeptide transporter	-	-
	coli		b1634	-	-	ydgR	putative transport protein	208	-
	coli		b3496	-	-	yhiP	putative transport protein	199	-
	plantarum		lp_0551	-	-	dtpT	di-/tripeptide transport protein	500	-
	subtilis		bsu03670	-	-	yclF	yclF	499	-
	Oliveira		L104437	-	-	dtpT	di-/tripeptide transporter	-	DPEPext + H(+)ext -> dipeptide + H(+)
	Oliveira		L104437	-	-	dtpT	di-/tripeptide transporter	-	TPEPext + H(+)ext -> tripeptide + H(+)
124	lactis		L128691	-	-	agl	alpha-glucosidase	-	-
	Oliveira		L128691	-	-	agl	alpha-glucosidase	-	sucrose + H(2)O -> D-glucose + D-fructose
	Oliveira		L128691	-	-	agl	alpha-glucosidase	-	maltose + H(2)O -> 2 D-glucose
125	lactis		L128690	-	-	mapA	maltosephosphorylase	-	-
	coli		b1316	-	-	ycjT	orf, hypothetical protein	254	-
	plantarum	x	lp_0181	( Map1 (lp_0028) ) or ( Map2 (lp_0181) ) or ( Map3 (lp_1730) ) or ( Map4 (lp_3530) )	MALP	map2	maltose phosphorylase	905	[c] : malt + pi <==> g1p-B + glc-D
	plantarum		lp_1730	( Map1 (lp_0028) ) or ( Map2 (lp_0181) ) or ( Map3 (lp_1730) ) or ( Map4 (lp_3530) )	MALP	map3	maltose phosphorylase	871	[c] : malt + pi <==> g1p-B + glc-D
	subtilis		bsu34570	-	-	yvdK	yvdK	869	-
	Oliveira		L128690	-	-	mapA	maltosephosphorylase	-	maltose + phosphate -> D-glucose + beta-D-glucose 1-phosphate
126	lactis		L73818	-	-	ackA1	acetate kinase	-	-
	coli	x	b2296	( AckA (b2296) ) or ( PurT (b1849) ) or ( TdcD (b3115) )	ACKr	ackA	acetate kinase	309	[c] : ac + atp <==> actp + adp
	plantarum	x	lp_0310	ACKr ( lp_2242 ) or ( lp_0210 ) or ( lp_0310 )	ACKr	ack2	acetate kinase	399	[c] : ac + atp <==> actp + adp
	plantarum		lp_2242	ACKr ( lp_2242 ) or ( lp_0210 ) or ( lp_0310 )	ACKr	ack3	acetate kinase	410	[c] : ac + atp <==> actp + adp
	subtilis	x	bsu29470	AckA1 (BSU29470)	ACK	ackA	acetate kinase	443	[c] : actp + adp --> ac + atp
	Oliveira		L73818	-	-	ackA1	acetate kinase	-	ADP + acetyl phosphate <-> ATP + acetate
127	lactis		L67186	-	-	gltA	citrate synthase	-	-
	coli	y	b0333	PrpC (b0333)	MCITS	prpC	putative citrate synthase; propionate metabolism?	164	[c] : h2o + oaa + ppcoa --> 2mcit + coa + h
	subtilis	x	bsu09440	( CitA (BSU09440) ) or ( CitZ (BSU29140) ) or ( MmgD (BSU24140) )	CS	citA	citrate synthase I	156	[c] : accoa + h2o + oaa --> cit + coa + h
	subtilis		bsu24140	( CitA (BSU09440) ) or ( CitZ (BSU29140) ) or ( MmgD (BSU24140) )	CS	mmgD	citrate synthase III	132	[c] : accoa + h2o + oaa --> cit + coa + h
	subtilis		bsu29140	( CitA (BSU09440) ) or ( CitZ (BSU29140) ) or ( MmgD (BSU24140) )	CS	citZ	citrate synthase II	151	[c] : accoa + h2o + oaa --> cit + coa + h
	Oliveira		L67186	-	-	gltA	citrate synthase	-	acetyl-CoA + H(2)O + oxaloacetate <-> citrate + CoA
128	lactis		L169971	-	-	dukB	deoxynucleoside kinase	-	-
	subtilis	x	bsu00140	Dck (BSU00140)	DADNK	dck	deoxyadenosine/deoxycytidine kinase	122	[c] : atp + dad-2 --> adp + damp + h
	subtilis	y	bsu00140	( Dck (BSU00140) ) or ( Cdd (BSU25300) )	DCYTD	dck	deoxyadenosine/deoxycytidine kinase	122	[c] : dcyt + h + h2o --> duri + nh4
	subtilis	y	bsu00140	( Dck (BSU00140) ) or ( Dgk (BSU00150) )	DINSK	dck	deoxyadenosine/deoxycytidine kinase	122	[c] : atp + din --> adp + dimp
	Oliveira		L169971	-	-	dukB	deoxynucleoside kinase	-	ATP + deoxyguanosine -> ADP + dGMP
	Oliveira		L169971	-	-	dukB	deoxynucleoside kinase	-	ATP + deoxyadenosine -> ADP + dAMP
129	lactis		L173881	-	-	murB	UDP-N-acetylenolpyruvoylglucosamine reductase	-	-
	coli	x	b3972	MurB (b3972)	UAPGR	murB	UDP-N-acetylenolpyruvoylglucosamine reductase	88.2	[c] : h + nadph + uaccg --> nadp + uamr
	plantarum	x	lp_0814	MurB (lp_0814)	UAPGR	murB	UDP-N-acetylmuramate dehydrogenase	306	[c] : h + nadph + uaccg --> nadp + uamr
	subtilis	x	bsu15230	MurB (BSU15230)	UAPGR	murB	UDP-N-acetylenolpyruvoylglucosamine reductase	210	[c] : h + nadph + uaccg --> nadp + uamr
	Oliveira		L173881	-	-	murB	UDP-N-acetylenolpyruvoylglucosamine reductase	-	UDP-N-acetyl-3-O-(1-carboxyvinyl)-D-glucosamine + NADPH -> UDP-N-acetylmuramate + NADP(+)
130	lactis		L158343	-	-	gltS	glutamate or arginine ABC transporter substrate binding protein	-	-
	coli	y	b0811	( GlnHec (b0811) and GlnPec (b0810) and GlnQec (b0809) )	GLNabc	glnH	periplasmic glutamine-binding protein; permease	97.1	atp[c] + gln-L[e] + h2o[c] --> adp[c] + gln-L[c] + h[c] + pi[c]
	coli	x	b0860	( ArgT (b2310) and HisM (b2307) and HisP (b2306) and HisQ (b2308) ) or ( ArtJ (b0860) and ArtM (b0861) and ArtP (b0864) and ArtQ (b0862) )	ARGabc	artJ	arginine 3rd transport system periplasmic binding protein	93.2	arg-L[e] + atp[c] + h2o[c] --> adp[c] + arg-L[c] + h[c] + pi[c]
	coli		b1920	-	-	fliY	putative periplasmic binding transport protein	108	-
	subtilis	x	bsu23980	YqiXYZ ( BSU23980 and BSU23970 and BSU23960 )	ARGabc	yqiX	yqiX	152	arg-L[e] + atp[c] + h2o[c] --> adp[c] + arg-L[c] + h[c] + pi[c]
	Oliveira		L158343	-	-	gltS	glutamate or arginine ABC transporter substrate binding protein	-	GLUext + ATP -> L-glutamate + ADP + phosphate
	Oliveira		L158343	-	-	gltS	glutamate or arginine ABC transporter substrate binding protein	-	ARGext + ATP -> L-arginine + ADP + phosphate
131	lactis		L158186	-	-	guaC	GMP reductase	-	-
	plantarum	x	lp_3271	GuaC (lp_3271)	GMPR	guaC	GMP reductase	479	[c] : gmp + (2) h + nadph --> imp + nadp + nh4
	subtilis	x	bsu32130	GuaC (BSU32130)	GMPR	guaC	GMP reductase	505	[c] : gmp + (2) h + nadph --> imp + nadp + nh4
	Oliveira		L158186	-	-	guaC	GMP reductase	-	NADPH + GMP -> NADP(+) + IMP + NH(3) + H(+)
132	lactis		L121483	-	-	mleS	malolactic enzyme	-	-
	coli	y	b1479	Sfc (b1479)	ME1x	sfcA	NAD-linked malate dehydrogenase (malic enzyme)	425	[c] : mal-L + nad --> co2 + nadh + pyr
	plantarum	x	lp_1118	MleS (lp_1118)	MALLAC	mleS	malolactic enzyme	662	[c] : h + mal-L --> co2 + lac-L
	subtilis	y	bsu29880	( MalS (BSU29880) ) or ( Mdh (BSU29120) )	MDH	malS	malate dehydrogenase (decarboxylating)	535	[c] : mal-L + nad <==> h + nadh + oaa
	subtilis		bsu37050	-	-	ywkA	ywkA	508	-
	Oliveira		L121483	-	-	mleS	malolactic enzyme	-	(S)-malate -> (S)-lactate + CO(2)
133	lactis		L185031	-	-	fruA	fructose-specific PTS system enzyme IIBC component	-	-
	coli	x	b2167	( FruAec (b2167) and FruBec (b2169) and PtsH (b2415) and PtsI (b2416) )	FRUpts	fruA	PTS system, fructose-specific transport protein	346	fru[e] + pep[c] --> f1p[c] + pyr[c]
	plantarum	x	lp_2097	( EII_fru (lp_2097) and Hpr (lp_1273) and PtsI (lp_1274) )	FRUpts	pts16ABC	fructose PTS, EIIABC	588	fru[e] + pep[c] --> f1p[c] + pyr[c]
	subtilis	x	bsu14400	( FruA (BSU14400) and PtsH (BSU13900) and PtsI (BSU13910) ) or ( LevDEFG ( BSU27070 and BSU27060 and BSU27050 and BSU27040 ) and PtsH (BSU13900) and PtsI (BSU13910) )	FRUpts	fruA	phosphotransferase system (PTS) fructose-specific enzyme IIABC component	586	fru[e] + pep[c] --> f1p[c] + pyr[c]
	Oliveira		L185031	-	-	fruA	fructose-specific PTS system enzyme IIBC component	-	FRUText + phosphoenolpyruvate -> D-fructose 1-phosphate + pyruvate
134	lactis		L1762179	-	-	ptnAB	mannose-specific PTS system component IIAB	-	-
	coli	y	b1817	( ManX (b1817) and ManY (b1818) and ManZ (b1819) and PtsH (b2415) and PtsI (b2416) )	ACMANApts	manX	PTS enzyme IIAB, mannose-specific	237	acmana[e] + pep[c] --> acmanap[c] + pyr[c]
	coli	x	b1817	( ManX (b1817) and ManY (b1818) and ManZ (b1819) and PtsH (b2415) and PtsI (b2416) )	FRUpts2	manX	PTS enzyme IIAB, mannose-specific	237	fru[e] + pep[c] --> f6p[c] + pyr[c]
	coli	y	b1817	( ManX (b1817) and ManY (b1818) and ManZ (b1819) and PtsH (b2415) and PtsI (b2416) )	GAMpts	manX	PTS enzyme IIAB, mannose-specific	237	gam[e] + pep[c] --> gam6p[c] + pyr[c]
	coli	x	b1817	( Crr (b2417) and PtsG (b1101) and PtsH (b2415) and PtsI (b2416) ) or ( Crr (b2417) and MalX (b1621) and PtsH (b2415) and PtsI (b2416) ) or ( ManX (b1817) and ManY (b1818) and ManZ (b1819) and PtsH (b2415) and PtsI (b2416) )	GLCpts	manX	PTS enzyme IIAB, mannose-specific	237	glc-D[e] + pep[c] --> g6p[c] + pyr[c]
	coli	x	b1817	( ManX (b1817) and ManY (b1818) and ManZ (b1819) and PtsH (b2415) and PtsI (b2416) )	MANpts	manX	PTS enzyme IIAB, mannose-specific	237	man[e] + pep[c] --> man6p[c] + pyr[c]
	plantarum	x	lp_0575	( EII_man ( lp_0576 and lp_0577 and lp_0586 and lp_0587 ) or ( lp_0575 and lp_0576 and lp_0577 ) and Hpr (lp_1273) and PtsI (lp_1274) )	MANpts	pts9AB	mannose PTS, EIIAB	356	man[e] + pep[c] --> man6p[c] + pyr[c]
	subtilis	x	bsu27060	( FruA (BSU14400) and PtsH (BSU13900) and PtsI (BSU13910) ) or ( LevDEFG ( BSU27070 and BSU27060 and BSU27050 and BSU27040 ) and PtsH (BSU13900) and PtsI (BSU13910) )	FRUpts	levE	phosphotransferase system (PTS) fructose-specific enzyme IIB component	140	fru[e] + pep[c] --> f1p[c] + pyr[c]
	Oliveira		L1762179	-	-	ptnAB	mannose-specific PTS system component IIAB	-	GLUCext + phosphoenolpyruvate -> D-glucose 6-phosphate + pyruvate
	Oliveira		L1762179	-	-	ptnAB	mannose-specific PTS system component IIAB	-	MANNext + phosphoenolpyruvate -> D-mannose 6-phosphate + pyruvate
	Oliveira		L1762179	-	-	ptnAB	mannose-specific PTS system component IIAB	-	GLUMext + phosphoenolpyruvate -> D-glucosamine 6-phosphate + pyruvate
	Oliveira		L1762179	-	-	ptnAB	mannose-specific PTS system component IIAB	-	FRUText + phosphoenolpyruvate -> D-fructose 1-phosphate + pyruvate
	Oliveira		L1762179	-	-	ptnAB	mannose-specific PTS system component IIAB	-	GLUMext + phosphoenolpyruvate -> D-glucosamine 6-phosphate + pyruvate
135	lactis		L39857	-	-	noxA	NADH dehydrogenase	-	-
	coli	y	b1109	Ndh (b1109)	NADH_10	ndh	respiratory NADH dehydrogenase	102	[c] : h + mqn8 + nadh --> mql8 + nad
	coli	y	b1109	Ndh (b1109)	NADH_12	ndh	respiratory NADH dehydrogenase	102	[c] : h + nadh + ubq8 --> nad + ubq8h2
	coli	y	b1109	Ndh (b1109)	NADH_9	ndh	respiratory NADH dehydrogenase	102	[c] : 2dmmq8 + h + nadh --> 2dmmql8 + nad
	subtilis	y	bsu12290	( YjlD (BSU12290) ) or ( YumB (BSU32100) )	NADH_4	yjlD	yjlD	185	[c] : h + mqn7 + nadh --> mql7 + nad
	subtilis	y	bsu32100	( YjlD (BSU12290) ) or ( YumB (BSU32100) )	NADH_4	yumB	yumB	213	[c] : h + mqn7 + nadh --> mql7 + nad
	Oliveira		L39857	-	-	noxA	NADH dehydrogenase	-	NADH + H(+) + O(2) -> H(2)O(2) + NAD(+)
136	lactis		L13145	-	-	adhE	alcohol-acetaldehyde dehydrogenase	-	-
	coli	y	b1241	AdhE (b1241)	ADHEr	adhE	CoA-linked acetaldehyde dehydrogenase and iron-dependent alcohol dehydrogenase; pyruvate-formate-lyase deactivase	730	[c] : accoa + (2) h + (2) nadh <==> coa + etoh + (2) nad
	coli	y	b1241	AdhE (b1241)	LCADi	adhE	CoA-linked acetaldehyde dehydrogenase and iron-dependent alcohol dehydrogenase; pyruvate-formate-lyase deactivase	730	[c] : h2o + lald-L + nad --> (2) h + lac-L + nadh
	plantarum	x	lp_3662	( AdhE (lp_3662) ) or ( AcdH (lp_0329) )	ACALD	adhE	bifunctional protein: alcohol dehydrogenase; acetaldehyde dehydrogenase	825	[c] : acald + coa + nad <==> accoa + h + nadh
	plantarum	y	lp_3662	( Adh1 (lp_1665) ) or ( AdhE (lp_3662) ) or ( Adh2 (lp_2873) )	ALCD2x	adhE	bifunctional protein: alcohol dehydrogenase; acetaldehyde dehydrogenase	825	[c] : etoh + nad <==> acald + h + nadh
	subtilis		bsu31050	-	-	gbsB	alcohol dehydrogenase	141	-
	Oliveira		L13145	-	-	adhE	alcohol-acetaldehyde dehydrogenase	-	acetyl-CoA + NADH <-> acetaldehyde + CoA + NAD(+)
137	lactis		L141766	-	-	murF	D-Ala-D-Ala adding enzyme	-	-
	coli	x	b0086	MurFec (b0086)	UGMDDS	murF	D-alanine:D-alanine-adding enzyme	187	[c] : alaala + atp + ugmd --> adp + h + pi + ugmda
	plantarum	x	lp_0518	MurF (lp_0518)	UGMDDS2	murF	UDP-N-acetylmuramoylalanyl-D-glutamyl-2,6-diamino pimelate--D-alanyl-D-alanine ligase	318	[c] : alalac + atp + ugmd --> adp + h + pi + ugmdalac
	subtilis	x	bsu04570	MurF (BSU04570)	UGMDDS	murF	UDP-N-acetylmuramoylalanyl-D-glutamyl-2,6- diaminopimelate-D-alanyl-D-alanine ligase	286	[c] : alaala + atp + ugmd --> adp + h + pi + ugmda
	Oliveira		L141766	-	-	murF	D-Ala-D-Ala adding enzyme	-	ATP + UDP-N-acetylmuramoyl-L-alanyl-D-glutamyl-L-lysine + D-alanyl-D-alanine -> ADP + phosphate + UDP-N-acetylmuramoyl-L-alanyl-D-glutamyl-L-lysyl-D-alanyl-D-alanine + H(2)O
138	lactis		L123581	-	-	gadB	glutamate decarboxylase	-	-
	coli	x	b1493	( GadA (b3517) ) or ( GadB (b1493) )	GLUDC	gadB	glutamate decarboxylase isozyme	400	[c] : glu-L + h --> 4abut + co2
	coli		b3517	( GadA (b3517) ) or ( GadB (b1493) )	GLUDC	gadA	glutamate decarboxylase isozyme	399	[c] : glu-L + h --> 4abut + co2
	plantarum	x	lp_3420	GadB (lp_3420)	GLUDC	gadB	glutamate decarboxylase	705	[c] : glu-L + h --> 4abut + co2
	Oliveira		L123581	-	-	gadB	glutamate decarboxylase	-	L-glutamate -> 4-aminobutanoate + CO(2)
139	lactis		L22735	-	-	apt	adenine phosphoribosyltransferase	-	-
	coli	x	b0469	Apt (b0469)	ADPT	apt	adenine phosphoribosyltransferase	178	[c] : ade + prpp --> amp + ppi
	plantarum	x	lp_2086	Apt (lp_2086)	ADPT	apt	adenine phosphoribosyltransferase	241	[c] : ade + prpp --> amp + ppi
	subtilis	x	bsu27610	Apt (BSU27610)	ADPT	apt	adenine phosphoribosyltransferase	239	[c] : ade + prpp --> amp + ppi
	Oliveira		L22735	-	-	apt	adenine phosphoribosyltransferase	-	adenine + 5-phospho-alpha-D-ribose 1-diphosphate <-> AMP + diphosphate
140	lactis		L00196	-	-	trxB2	thioredoxin reductase	-	-
	plantarum	x	lp_2585	( TrxB1 (lp_0761) ) or ( TrxB2 (lp_2585) )	TRDR	trxB2	thioredoxin reductase (NADPH)	226	[c] : h + nadph + trdox --> nadp + trdrd
	subtilis		bsu03270	-	-	ycgT	ycgT	188	-
	subtilis		bsu32110	-	-	yumC	yumC	244	-
	Oliveira		L00196	-	-	trxB2	thioredoxin reductase	-	NADPH + oxidized thioredoxin -> NADP(+) + reduced thioredoxin
141	lactis		L113067	-	-	murA1	UDP-N-acetylglucosamine 1-carboxyvinyltransferase	-	-
	plantarum	x	lp_0510	( MurA2 (lp_2361) ) or ( MurA1 (lp_0510) )	UAGCVT	murA1	UDP-N-acetylglucosamine 1-carboxyvinyltransferase	443	[c] : pep + uacgam --> pi + uaccg
	subtilis	x	bsu37100	( MurAA (BSU36760) ) or ( MurAB (BSU37100) )	UAGCVT	murAB	UDP-N-acetylglucosamine 1-carboxyvinyltransferase	438	[c] : pep + uacgam --> pi + uaccg
	Oliveira		L113067	-	-	murA1	UDP-N-acetylglucosamine 1-carboxyvinyltransferase	-	phosphoenolpyruvate + UDP-N-acetyl-D-glucosamine <-> phosphate + UDP-N-acetyl-3-O-(1-carboxyvinyl)-D-glucosamine
142	lactis		L88252	-	-	pyrG	CTP synthetase	-	-
	coli	x	b2780	PyrG (b2780)	CTPS2	pyrG	CTP synthetase	526	[c] : atp + gln-L + h2o + utp --> adp + ctp + glu-L + (2) h + pi
	plantarum	y	lp_0481	PyrG (lp_0481)	CTPS1_#1	pyrG	CTP synthase	790	[c] : atp + nh4 + utp --> adp + ctp + (2) h + pi
	plantarum	x	lp_0481	PyrG (lp_0481)	CTPS2	pyrG	CTP synthase	790	[c] : atp + gln-L + h2o + utp --> adp + ctp + glu-L + (2) h + pi
	subtilis	y	bsu37150	PyrG (BSU37150)	CTPS1	pyrG	CTP synthetase	742	[c] : atp + nh3 + utp --> adp + ctp + h + pi
	subtilis	x	bsu37150	PyrG (BSU37150)	CTPS2	pyrG	CTP synthetase	742	[c] : atp + gln-L + h2o + utp --> adp + ctp + glu-L + (2) h + pi
	Oliveira		L88252	-	-	pyrG	CTP synthetase	-	ATP + UTP + L-glutamine -> ADP + phosphate + CTP + L-glutamate
143	lactis		L62931	-	-	cdd	cytidine deaminase	-	-
	subtilis	x	bsu25300	Cdd (BSU25300)	CYTD	cdd	cytidine/deoxycytidine deaminase	138	[c] : cytd + h + h2o --> nh4 + uri
	subtilis	x	bsu25300	( Dck (BSU00140) ) or ( Cdd (BSU25300) )	DCYTD	cdd	cytidine/deoxycytidine deaminase	138	[c] : dcyt + h + h2o --> duri + nh4
	Oliveira		L62931	-	-	cdd	cytidine deaminase	-	cytidine + H(2)O -> uridine + NH(3)
	Oliveira		L62931	-	-	cdd	cytidine deaminase	-	deoxycytidine + H(2)O -> deoxyuridine + NH(3)
144	lactis		L160442	-	-	hprT	hypoxanthine-guanine phosphoribosyltransferase	-	-
	coli	x	b0125	( Gpt (b0238) ) or ( Hpt (b0125) )	GUAPRT	hpt	hypoxanthine phosphoribosyltransferase	173	[c] : gua + prpp --> gmp + ppi
	coli	x	b0125	( Gpt (b0238) ) or ( Hpt (b0125) )	HXPRT	hpt	hypoxanthine phosphoribosyltransferase	173	[c] : hxan + prpp --> imp + ppi
	Oliveira		L160442	-	-	hprT	hypoxanthine-guanine phosphoribosyltransferase	-	IMP + diphosphate <-> hypoxanthine + 5-phospho-alpha-D-ribose 1-diphosphate
	Oliveira		L160442	-	-	hprT	hypoxanthine-guanine phosphoribosyltransferase	-	GMP + diphosphate <-> guanine + 5-phospho-alpha-D-ribose 1-diphosphate
145	lactis		L176724	-	-	potB	spermidine/putrescine ABC transporter permease protein	-	-
	coli	x	b0856	( PotA (b1126) and PotB (b1125) and PotC (b1124) and PotDec (b1123) ) or ( PotF (b0854) and PotG (b0855) and PotH (b0856) and PotI (b0857) ) or ( YdcS (b1440) and YdcT (b1441) and YdcU (b1442) and YdcV (b1443) )	PTRCabc	potH	putrescine transport protein; permease	142	atp[c] + h2o[c] + ptrc[e] --> adp[c] + h[c] + pi[c] + ptrc[c]
	coli		b1125	( PotA (b1126) and PotB (b1125) and PotC (b1124) and PotDec (b1123) ) or ( PotF (b0854) and PotG (b0855) and PotH (b0856) and PotI (b0857) ) or ( YdcS (b1440) and YdcT (b1441) and YdcU (b1442) and YdcV (b1443) )	PTRCabc	potB	spermidine/putrescine transport system permease	157	atp[c] + h2o[c] + ptrc[e] --> adp[c] + h[c] + pi[c] + ptrc[c]
	coli	x	b1125	( PotA (b1126) and PotB (b1125) and PotC (b1124) and PotDec (b1123) ) or ( YdcS (b1440) and YdcT (b1441) and YdcU (b1442) and YdcV (b1443) )	SPMDabc	potB	spermidine/putrescine transport system permease	157	atp[c] + h2o[c] + spmd[e] --> adp[c] + h[c] + pi[c] + spmd[c]
	plantarum	x	lp_0317	( PotA (lp_0318) and PotB (lp_0317) and PotC (lp_0316) and PotDec (lp_0315) )	PTRCabc	potB	spermidine/putrescine ABC transporter, permease protein	358	atp[c] + h2o[c] + ptrc[e] --> adp[c] + h[c] + pi[c] + ptrc[c]
	plantarum	x	lp_0317	( PotA (lp_0318) and PotB (lp_0317) and PotC (lp_0316) and PotDec (lp_0315) )	SPMDabc	potB	spermidine/putrescine ABC transporter, permease protein	358	atp[c] + h2o[c] + spmd[e] --> adp[c] + h[c] + pi[c] + spmd[c]
	Oliveira		L176724	-	-	potB	spermidine/putrescine ABC transporter permease protein	-	SPRMext + ATP -> spermidine + ADP + phosphate
	Oliveira		L176724	-	-	potB	spermidine/putrescine ABC transporter permease protein	-	PUTRext + ATP -> putrescine + ADP + phosphate
146	lactis		L00396	-	-	asnB	asparagine synthetase B	-	-
	coli	x	b0674	AsnB (b0674)	ASNS1	asnB	asparagine synthetase B	289	[c] : asp-L + atp + gln-L + h2o --> amp + asn-L + glu-L + h + ppi
	Oliveira		L00396	-	-	asnB	asparagine synthetase B	-	ATP + L-aspartate + L-glutamine -> AMP + diphosphate + L-asparagine + L-glutamate
147	lactis		L152487	-	-	purE	phosphoribosylaminoimidazole carboxylase	-	-
	coli	y	b0523	PurE (b0523)	AIRC3	purE	phosphoribosylaminoimidazole carboxylase = AIR carboxylase, catalytic subunit	182	[c] : 5aizc <==> 5caiz
	plantarum	x	lp_2729	( PurEK1 ( lp_2728 and lp_2729 ) ) or ( PurEK2 ( lp_1141 and lp_2729 ) )	AIRC	purE	phosphoribosylaminoimidazole carboxylase, catalytic subunit	171	[c] : air + co2 --> 5aizc + h
	plantarum		lp_2729	( PurEK1 ( lp_2728 and lp_2729 ) ) or ( PurEK2 ( lp_1141 and lp_2729 ) )	AIRC	purE	phosphoribosylaminoimidazole carboxylase, catalytic subunit	171	[c] : air + co2 --> 5aizc + h
	subtilis	x	bsu06420	( PurE (BSU06420) ) or ( PurK (BSU06430) )	AIRC	purE	phosphoribosylaminoimidazole carboxylase I	184	[c] : air + co2 --> 5aizc + h
	Oliveira		L152487	-	-	purE	phosphoribosylaminoimidazole carboxylase	-	1-(5-phosphoribosyl)-5-aminoimidazole + CO(2) <-> 1-(5-phosphoribosyl)-5-amino-4-imidazolecarboxylate
148	lactis		L0120	-	-	murI	glutamate racemase	-	-
	coli	x	b3967	MurI (b3967)	GLUR	murI	glutamate racemase, required for biosynthesis of D-glutamate and peptidoglycan	117	[c] : glu-D <==> glu-L
	plantarum	x	lp_2268	MurI (lp_2268)	GLUR	murI	glutamate racemase	261	[c] : glu-D <==> glu-L
	subtilis	x	bsu28390	RacE (BSU28390)	GLUR	racE	glutamate racemase	242	[c] : glu-D <==> glu-L
	Oliveira		L0120	-	-	murI	glutamate racemase	-	L-glutamate <-> D-glutamate
149	lactis		L0121	-	-	lysA	diaminopimelate decarboxylase	-	-
	coli	x	b2838	LysA (b2838)	DAPDC	lysA	diaminopimelate decarboxylase	147	[c] : 26dap-M + h --> co2 + lys-L
	plantarum	x	lp_1713	LysA (lp_1713)	DAPDC	lysA	diaminopimelate decarboxylase	128	[c] : 26dap-M + h --> co2 + lys-L
	subtilis	x	bsu23380	LysA (BSU23380)	DAPDC	lysA	diaminopimelate decarboxylase	144	[c] : 26dap-M + h --> co2 + lys-L
	Oliveira		L0121	-	-	lysA	diaminopimelate decarboxylase	-	meso-2,6-diaminoheptanedioate -> L-lysine + CO(2)
150	lactis		L79267	-	-	ychH	acetyltransferase	-	-
	coli	x	b0166	DapD (b0166)	THDPS	dapD	2,3,4,5-tetrahydropyridine-2-carboxylate N-succinyltransferase	94.7	[c] : h2o + succoa + thdp --> coa + sl2a6o
	plantarum	x	lp_2264	DapD (lp_2264)	THDPS	dapD	2,3,4,5-tetrahydropyridine-2-carboxylate N-succinyltransferase	266	[c] : h2o + succoa + thdp --> coa + sl2a6o
	plantarum	y	lp_2264	DapD (lp_2264)	APAT	dapD	2,3,4,5-tetrahydropyridine-2-carboxylate N-succinyltransferase	266	[c] : accoa + h2o + thdp <==> acamoxm + coa
	subtilis	x	bsu14180	YkuQ (BSU14180)	THDPS	ykuQ	ykuQ	239	[c] : h2o + succoa + thdp --> coa + sl2a6o
	Oliveira		L79267	-	-	ychH	acetyltransferase	-	succinyl-CoA + 2,3,4,5-tetrahydropyridine-2-carboxylate -> CoA + N-succinyl-L-2-amino-6-oxoheptanedioate
151	lactis		L149828	-	-	gmk	guanylate kinase	-	-
	coli	x	b3648	Gmkec (b3648)	DGK1	gmk	guanylate kinase	162	[c] : atp + dgmp <==> adp + dgdp
	coli	x	b3648	Gmkec (b3648)	GK1	gmk	guanylate kinase	162	[c] : atp + gmp <==> adp + gdp
	plantarum	x	lp_1612	( Gmk1 (lp_1612) ) or ( Gmk2 (lp_0866) )	GK1	gmk1	guanylate kinase	274	[c] : atp + gmp <==> adp + gdp
	plantarum	y	lp_1612	( Gmk1 (lp_1612) ) or ( Gmk2 (lp_0866) )	GK2	gmk1	guanylate kinase	274	[c] : datp + gmp <==> dadp + gdp
	subtilis	x	bsu15680	Gmk (BSU15680)	GK1	gmk	guanylate kinase	253	[c] : atp + gmp <==> adp + gdp
	subtilis	y	bsu15680	Gmk (BSU15680)	GK2	gmk	guanylate kinase	253	[c] : datp + gmp <==> dadp + gdp
	Oliveira		L149828	-	-	gmk	guanylate kinase	-	ATP + GMP <-> ADP + GDP
	Oliveira		L149828	-	-	gmk	guanylate kinase	-	ATP + dGMP <-> ADP + dGDP
152	lactis		L117145	-	-	butB	2,3-butanediol dehydrogenase	-	-
	coli		b1774	-	-	ydjJ	putative oxidoreductase	132	-
	plantarum	y	lp_3545	GutB (lp_3545)	SBTD_D	gutB	L-iditol 2-dehydrogenase	131	[c] : nad + sbt-D --> fru + h + nadh
	plantarum	y	lp_3545	GutB (lp_3545)	SBTD_D	gutB	L-iditol 2-dehydrogenase	131	[c] : idt + nad <==> h + nadh + srb-L
	plantarum	y	lp_3545	GutB (lp_3545)	SBTD_L_#1	gutB	L-iditol 2-dehydrogenase	131	[c] : nad + sbt-L --> h + nadh + srb-L
	subtilis		bsu06240	-	-	ydjL	ydjL	273	-
	Oliveira		L117145	-	-	butB	2,3-butanediol dehydrogenase	-	2-acetoin + NADH + H(+) <-> (R,R)-butane-2,3-diol + NAD(+)
153	lactis		L0002	-	-	pfk	6-phosphofructokinase	-	-
	coli	x	b3916	( PfkA (b3916) ) or ( PfkB (b1723) )	PFK	pfkA	6-phosphofructokinase I	330	[c] : atp + f6p --> adp + fdp + h
	plantarum	x	lp_1898	PfkA (lp_1898)	PFK	pfk	6-phosphofructokinase	372	[c] : atp + f6p --> adp + fdp + h
	subtilis	x	bsu29190	PfkA (BSU29190)	PFK	pfkA	6-phosphofructokinase	381	[c] : atp + f6p --> adp + fdp + h
	Oliveira		L0002	-	-	pfk	6-phosphofructokinase	-	ATP + D-fructose 6-phosphate -> ADP + D-fructose 1,6-bisphosphate
	Oliveira		L0002	-	-	pfk	6-phosphofructokinase	-	D-fructose 1-phosphate + ATP <-> D-fructose 1,6-bisphosphate + ADP
154	lactis		L0238	-	-	murG	MurG	-	-
	coli	x	b0090	MurGec (b0090)	UAGPT3	murG	UDP-N-acetylglucosamine:N-acetylmuramyl- (pentapeptide) pyrophosphoryl-undecaprenol N-acetylglucosamine transferase	166	[c] : uacgam + uagmda --> h + uaagmda + udp
	plantarum	y	lp_2196	MurG (lp_2196)	UAGPT5	murG	UDP-N-acetylglucosamine--N-acetylmuramyl-(pentape ptide) pyrophosphoryl-undecaprenol N-acetylglucosamine transferase	364	[c] : uacgam + uagmdalac --> h + uaagmdalac + udp
	subtilis	x	bsu15220	MurG (BSU15220)	UAGPT3	murG	UDP-N-acetylglucosamine-N-acetylmuramyl- (pentapeptide)pyrophosphoryl-undecaprenol N-acetylglucosamine transferase	339	[c] : uacgam + uagmda --> h + uaagmda + udp
	Oliveira		L0238	-	-	murG	MurG	-	N-acetylmuramoyl-L-alanyl-D-glutamyl-L-lysyl-D-alanyl-D-alanine-diphosphoundecaprenol + UDP-N-acetyl-D-glucosamine -> UDP + N-acetylmuramoyl-(N-acetyl-D-glucosamine)-L-alanyl-D-glutamyl-L-lysyl-D-alanyl-D-alanine-diphosphoundecaprenol
155	lactis		L0236	-	-	amtB	ammonium transporter	-	-
	coli	x	b0451	AmtB (b0451)	NH4t	amtB	probable ammonium transporter	325	nh4[e] <==> nh4[c]
	plantarum	x	lp_0349	AmtB (lp_0349)	NH4t	amtB	ammonium transport protein	381	nh4[e] <==> nh4[c]
	subtilis	x	bsu36510	NrgA (BSU36510)	NH3t2	nrgA	ammonium transporter	399	h[e] + nh3[e] --> h[c] + nh3[c]
	Oliveira		L0236	-	-	amtB	ammonium transporter	-	NH(3)ext <-> NH(3)
156	lactis		L0237	-	-	murD	UDP-N-acetylmuramoylalanine D-glutamate ligase	-	-
	coli	x	b0088	MurD (b0088)	UAMAGS	murD	UDP-N-acetylmuramoylalanine-D-glutamate ligase	190	[c] : atp + glu-D + uama --> adp + h + pi + uamag
	plantarum	x	lp_2197	MurD (lp_2197)	UAMAGS	murD	UDP-N-acetylmuramoylalanine--D-glutamate ligase	464	[c] : atp + glu-D + uama --> adp + h + pi + uamag
	subtilis	x	bsu15200	MurD (BSU15200)	UAMAGS	murD	UDP-N-acetylmuramoylalanyl-D-glutamate ligase	452	[c] : atp + glu-D + uama --> adp + h + pi + uamag
	Oliveira		L0237	-	-	murD	UDP-N-acetylmuramoylalanine D-glutamate ligase	-	ATP + UDP-N-acetylmuramoyl-L-alanine + D-glutamate -> ADP + phosphate + UDP-N-acetylmuramoyl-L-alanyl-D-glutamate + H(2)O
157	lactis		L0234	-	-	xynB	beta-1,4-xylosidase	-	-
	coli		b0271	-	-	yagH	putative beta-xylosidase (EC 3.2.1.37)	473	-
	subtilis		bsu17580	-	-	xynB	xylan beta-1,4-xylosidase	498	-
	Oliveira		L0234	-	-	xynB	beta-1,4-xylosidase	-	1,4-beta-D-xylan + H(2)O <-> 2 D-xylose
	Oliveira		L0234	-	-	xynB	beta-1,4-xylosidase	-	xylobiose + H(2)O <-> 2 D-xylose
158	lactis		L0232	-	-	xylM	aldose 1-epimerase	-	-
	plantarum	y	lp_0826	( GalM2 (lp_1731) ) or ( GalM3 (lp_3487) ) or ( GalM1 (lp_0826) )	GALM	galM1	aldose 1-epimerase	160	[c] : gal <==> a-gal-D
	Oliveira		L0232	-	-	xylM	aldose 1-epimerase	-	D-glucose <-> beta-D-glucose
	Oliveira		L0232	-	-	xylM	aldose 1-epimerase	-	D-xylose <-> beta-D-xylose
	Oliveira		L0232	-	-	xylM	aldose 1-epimerase	-	lactose <-> beta-lactose
	Oliveira		L0232	-	-	xylM	aldose 1-epimerase	-	L-arabinose <-> beta-L-arabinose
	Oliveira		L0232	-	-	xylM	aldose 1-epimerase	-	maltose <-> beta-maltose
159	lactis		L59867	-	-	pepV	dipeptidase	-	-
	plantarum		lp_1321	-	-	pepV	dipeptidase	414	-
	subtilis		bsu29980	-	-	ytjP	ytjP	354	-
	Oliveira		L59867	-	-	pepV	dipeptidase	-	N-succinyl-LL-2,6-diaminoheptanedioate + H(2)O -> succinate + LL-2,6-diaminoheptanedioate
160	lactis		L0230	-	-	xylA	xylose isomerase	-	-
	coli	x	b3565	XylA (b3565)	XYLI1	xylA	D-xylose isomerase	422	[c] : xyl-D <==> xylu-D
	coli	y	b3565	XylA (b3565)	XYLI2i	xylA	D-xylose isomerase	422	[c] : fru --> glc-D
	subtilis	x	bsu17600	XylA (BSU17600)	XYLI1	xylA	xylose isomerase	511	[c] : xyl-D <==> xylu-D
	subtilis	y	bsu17600	XylA (BSU17600)	XYLI2	xylA	xylose isomerase	511	[c] : glc-D <==> fru
	Oliveira		L0230	-	-	xylA	xylose isomerase	-	D-xylose -> D-xylulose
161	lactis		L0231	-	-	xylB	xylulose kinase	-	-
	coli	y	b3564	XylB (b3564)	DXYLK	xylB	xylulokinase	286	[c] : atp + dxyl --> adp + dxyl5p + h
	coli	x	b3564	XylB (b3564)	XYLK	xylB	xylulokinase	286	[c] : atp + xylu-D --> adp + h + xu5p-D
	subtilis	x	bsu17610	XylB (BSU17610)	XYLK	xylB	xylulose kinase	471	[c] : atp + xylu-D --> adp + h + xu5p-D
	Oliveira		L0231	-	-	xylB	xylulose kinase	-	ATP + D-xylulose -> ADP + D-xylulose 5-phosphate
162	lactis		L0056	-	-	aroK	shikimate kinase	-	-
	coli	x	b0388	( AroK (b3390) ) or ( AroL (b0388) )	SHKK	aroL	shikimate kinase II	78.6	[c] : atp + skm --> adp + h + skm5p
	plantarum	x	lp_2033	AroI (lp_2033)	SHKK	aroI	shikimate kinase	82.8	[c] : atp + skm --> adp + h + skm5p
	subtilis	x	bsu03150	AroK (BSU03150)	SHKK	aroK	shikimate kinase	69.7	[c] : atp + skm --> adp + h + skm5p
	Oliveira		L0056	-	-	aroK	shikimate kinase	-	ATP + shikimate+ H(+) -> ADP + 3-phosphoshikimate
163	lactis		L0057	-	-	aroA	3-phosphoshikimate 1-carboxyvinyltransferase	-	-
	coli	x	b0908	AroA (b0908)	PSCVT	aroA	5-enolpyruvylshikimate-3-phosphate synthetase	121	[c] : pep + skm5p <==> 3psme + pi
	plantarum	x	lp_2035	AroE (lp_2035)	PSCVT	aroE	3-phosphoshikimate 1-carboxyvinyltransferase	375	[c] : pep + skm5p <==> 3psme + pi
	subtilis	x	bsu22600	AroE (BSU22600)	PSCVT	aroE	5-enolpyruvoylshikimate-3-phosphate synthase	423	[c] : pep + skm5p <==> 3psme + pi
	Oliveira		L0057	-	-	aroA	3-phosphoshikimate 1-carboxyvinyltransferase	-	phosphoenolpyruvate + 3-phosphoshikimate <-> phosphate + 5-O-(1-carboxyvinyl)-3-phosphoshikimate
164	lactis		L0054	-	-	trpE	anthranilate synthase component I	-	-
	coli	y	b1264	( TrpDec (b1263) and TrpEec (b1264) )	ANS1_	trpE	anthranilate synthase component I	228	[c] : chor + gln-L --> anth + glu-L + h + pyr
	plantarum	y	lp_1652	( TrpE (lp_1652) and TrpG (lp_1653) )	ANS1_	trpE	anthranilate synthase, component I	214	[c] : chor + gln-L --> anth + glu-L + h + pyr
	subtilis	y	bsu22680	TrpE (BSU22680)	ANS1	trpE	anthranilate synthase	296	[c] : chor + gln-L --> anth + glu-L + h + pyr
	Oliveira		L0054	-	-	trpE	anthranilate synthase component I	-	chorismate + NH(3) -> anthranilate + pyruvate
165	lactis		L0055	-	-	pheA	prephenate dehydratase	-	-
	coli	y	b2599	( PheA (b2599) ) or ( TyrAec (b2600) )	CHORM	pheA	chorismate mutase-P and prephenate dehydratase	110	[c] : chor --> pphn
	coli	x	b2599	PheA (b2599)	PPNDH	pheA	chorismate mutase-P and prephenate dehydratase	110	[c] : h + pphn --> co2 + h2o + phpyr
	subtilis	x	bsu27900	PheA (BSU27900)	PPNDH	pheA	prephenate dehydratase	220	[c] : h + pphn --> co2 + h2o + phpyr
	Oliveira		L0055	-	-	pheA	prephenate dehydratase	-	prephenate-phe <-> phenylpyruvate + H(2)O + CO(2)
166	lactis		L0052	-	-	trpD	anthranilate phosphoribosyltransferase	-	-
	coli	x	b1263	TrpDec (b1263)	ANPRT	trpD	anthranilate synthase component II, glutamine amidotransferase and phosphoribosylanthranilate transferase	207	[c] : anth + prpp --> ppi + pran
	coli	y	b1263	( TrpDec (b1263) and TrpEec (b1264) )	ANS1	trpD	anthranilate synthase component II, glutamine amidotransferase and phosphoribosylanthranilate transferase	207	[c] : chor + gln-L --> anth + glu-L + h + pyr
	plantarum	x	lp_1654	TrpD (lp_1654)	ANPRT	trpD	anthranilate phosphoribosyltransferase	201	[c] : anth + prpp --> ppi + pran
	subtilis	x	bsu22670	TrpD (BSU22670)	ANPRT	trpD	anthranilate phosphoribosyltransferase	190	[c] : anth + prpp --> ppi + pran
	Oliveira		L0052	-	-	trpD	anthranilate phosphoribosyltransferase	-	anthranilate + 5-phospho-alpha-D-ribose 1-diphosphate <-> N-(5-phospho-beta-D-ribosyl)-anthranilate + diphosphate
167	lactis		L0053	-	-	trpG	anthranilate synthase component II	-	-
	plantarum	x	lp_1653	( TrpE (lp_1652) and TrpG (lp_1653) )	ANS1	trpG	anthranilate synthase, component II	155	[c] : chor + gln-L --> anth + glu-L + h + pyr
	Oliveira		L0053	-	-	trpG	anthranilate synthase component II	-	chorismate + L-glutamine -> anthranilate + pyruvate + L-glutamate + H(+)
168	lactis		L0050	-	-	trpF	phosphorybosyl-anthranilate isomerase	-	-
	plantarum	x	lp_1656	TrpF (lp_1656)	PRAI	trpF	phosphorybosylanthranilate isomerase	90.5	[c] : pran <==> 2cpr5p
	subtilis		bsu17560	-	-	ynaI	ynaI	98.2	-
	Oliveira		L0050	-	-	trpF	phosphorybosyl-anthranilate isomerase	-	N-(5-phospho-beta-D-ribosyl)-anthranilate -> 1-(2-carboxyphenylamino)-1-deoxy-D-ribulose 5-phosphate
169	lactis		L0051	-	-	trpC	indole-3-glycerol phosphate synthase	-	-
	coli	x	b1262	TrpCec (b1262)	IGPS	trpC	N-(5-phosphoribosyl)anthranilate isomerase and indole-3-glycerolphosphate synthetase	119	[c] : 2cpr5p + h --> 3ig3p + co2 + h2o
	coli	y	b1262	TrpCec (b1262)	PRAIi	trpC	N-(5-phosphoribosyl)anthranilate isomerase and indole-3-glycerolphosphate synthetase	119	[c] : pran --> 2cpr5p
	plantarum	x	lp_1655	TrpC (lp_1655)	IGPS	trpC	indole-3-glycerol-phosphate synthase	147	[c] : 2cpr5p + h --> 3ig3p + co2 + h2o
	subtilis	x	bsu22660	TrpC (BSU22660)	IGPS	trpC	indol-3-glycerol phosphate synthase	137	[c] : 2cpr5p + h --> 3ig3p + co2 + h2o
	Oliveira		L0051	-	-	trpC	indole-3-glycerol phosphate synthase	-	1-(2-carboxyphenylamino)-1-deoxy-D-ribulose 5-phosphate -> 1-(indol-3-yl)glycerol 3-phosphate + CO(2) + H(2)O
170	lactis		L117718	-	-	scrK	fructokinase	-	-
	plantarum	x	lp_3637	( SacK1 (lp_0184) ) or ( SacK2 (lp_3637) )	FRUK	sacK2	fructokinase	308	[c] : atp + fru --> adp + f6p + h
	subtilis		bsu05860	-	-	ydhR	ydhR	254	-
	Oliveira		L117718	-	-	scrK	fructokinase	-	ATP + D-fructose <-> ADP + D-fructose 6-phosphate
171	lactis		L147466	-	-	ptnD	mannose-specific PTS system component IID	-	-
	coli	y	b1819	( ManX (b1817) and ManY (b1818) and ManZ (b1819) and PtsH (b2415) and PtsI (b2416) )	ACMANApts	manZ	PTS enzyme IID, mannose-specific	297	acmana[e] + pep[c] --> acmanap[c] + pyr[c]
	coli	x	b1819	( ManX (b1817) and ManY (b1818) and ManZ (b1819) and PtsH (b2415) and PtsI (b2416) )	FRUpts2	manZ	PTS enzyme IID, mannose-specific	297	fru[e] + pep[c] --> f6p[c] + pyr[c]
	coli	y	b1819	( ManX (b1817) and ManY (b1818) and ManZ (b1819) and PtsH (b2415) and PtsI (b2416) )	GAMpts	manZ	PTS enzyme IID, mannose-specific	297	gam[e] + pep[c] --> gam6p[c] + pyr[c]
	coli	x	b1819	( Crr (b2417) and PtsG (b1101) and PtsH (b2415) and PtsI (b2416) ) or ( Crr (b2417) and MalX (b1621) and PtsH (b2415) and PtsI (b2416) ) or ( ManX (b1817) and ManY (b1818) and ManZ (b1819) and PtsH (b2415) and PtsI (b2416) )	GLCpts	manZ	PTS enzyme IID, mannose-specific	297	glc-D[e] + pep[c] --> g6p[c] + pyr[c]
	coli	x	b1819	( ManX (b1817) and ManY (b1818) and ManZ (b1819) and PtsH (b2415) and PtsI (b2416) )	MANpts	manZ	PTS enzyme IID, mannose-specific	297	man[e] + pep[c] --> man6p[c] + pyr[c]
	plantarum	x	lp_0577	( EII_man ( lp_0576 and lp_0577 and lp_0586 and lp_0587 ) or ( lp_0575 and lp_0576 and lp_0577 ) and Hpr (lp_1273) and PtsI (lp_1274) )	MANpts	pts9D	mannose PTS, EIID	410	man[e] + pep[c] --> man6p[c] + pyr[c]
	plantarum		lp_0577	( EII_man ( lp_0576 and lp_0577 and lp_0586 and lp_0587 ) or ( lp_0575 and lp_0576 and lp_0577 ) and Hpr (lp_1273) and PtsI (lp_1274) )	MANpts	pts9D	mannose PTS, EIID	410	man[e] + pep[c] --> man6p[c] + pyr[c]
	subtilis	x	bsu27040	( FruA (BSU14400) and PtsH (BSU13900) and PtsI (BSU13910) ) or ( LevDEFG ( BSU27070 and BSU27060 and BSU27050 and BSU27040 ) and PtsH (BSU13900) and PtsI (BSU13910) )	FRUpts	levG	phosphotransferase system (PTS) fructose-specific enzyme IID component	265	fru[e] + pep[c] --> f1p[c] + pyr[c]
	Oliveira		L147466	-	-	ptnD	mannose-specific PTS system component IID	-	GLUCext + phosphoenolpyruvate -> D-glucose 6-phosphate + pyruvate
	Oliveira		L147466	-	-	ptnD	mannose-specific PTS system component IID	-	MANNext + phosphoenolpyruvate -> D-mannose 6-phosphate + pyruvate
	Oliveira		L147466	-	-	ptnD	mannose-specific PTS system component IID	-	GLUMext + phosphoenolpyruvate -> D-glucosamine 6-phosphate + pyruvate
	Oliveira		L147466	-	-	ptnD	mannose-specific PTS system component IID	-	FRUText + phosphoenolpyruvate -> D-fructose 1-phosphate + pyruvate
	Oliveira		L147466	-	-	ptnD	mannose-specific PTS system component IID	-	GLUMext + phosphoenolpyruvate -> D-glucosamine 6-phosphate + pyruvate
172	lactis		L0058	-	-	tyrA	prephenate dehydrogenase	-	-
	plantarum	x	lp_2034	TyrA (lp_2034)	PPND	tyrA	prephenate dehydrogenase	254	[c] : nad + pphn --> 34hpp + co2 + nadh
	subtilis	x	bsu22610	TyrA (BSU22610)	PPND	tyrA	prephenate dehydrogenase	290	[c] : nad + pphn --> 34hpp + co2 + nadh
	Oliveira		L0058	-	-	tyrA	prephenate dehydrogenase	-	prephenate-tyr + NAD(+) <-> 4-hydroxyphenylpyruvate + CO(2) + NADH + H(+)
173	lactis		L0059	-	-	aroC	chorismate synthase	-	-
	coli	x	b2329	AroC (b2329)	CHORS	aroC	chorismate synthase	174	[c] : 3psme --> chor + pi
	plantarum	x	lp_2037	AroF (lp_2037)	CHORS	aroF	chorismate synthase	400	[c] : 3psme --> chor + pi
	subtilis	x	bsu22710	AroF (BSU22710)	CHORS	aroF	chorismate synthase	436	[c] : 3psme --> chor + pi
	Oliveira		L0059	-	-	aroC	chorismate synthase	-	5-O-(1-carboxyvinyl)-3-phosphoshikimate -> chorismate + phosphate
174	lactis		L64445	-	-	ywiC	hypothetical protein	-	-
	plantarum		lp_2038	-	-	-	transport protein	56.2	-
	subtilis	x	bsu29750	( AroA1 (BSU29750) ) or ( AroH (BSU22690) ) or ( PheB (BSU27910) )	CHORM	aroA	3-deoxy-D-arabino-heptulosonate 7-phosphate synthase	50.1	[c] : chor --> pphn
	subtilis	y	bsu29750	AroA1 (BSU29750)	DAHPS	aroA	3-deoxy-D-arabino-heptulosonate 7-phosphate synthase	50.1	[c] : e4p + h2o + pep --> 2dda7p + pi
	Oliveira		L64445	-	-	ywiC	hypothetical protein	-	chorismate <-> prephenate-phe
	Oliveira		L64445	-	-	ywiC	hypothetical protein	-	chorismate <-> prephenate-tyr
175	lactis		L0117	-	-	proB	glutamate 5-kinase	-	-
	coli	x	b0242	ProB (b0242)	GLU5K	proB	gamma-glutamate kinase	175	[c] : atp + glu-L --> adp + glu5p
	plantarum	x	lp_0016	ProB (lp_0016)	GLU5K	proB	glutamate 5-kinase	279	[c] : atp + glu-L --> adp + glu5p
	subtilis	x	bsu13120	( ProB (BSU13120) ) or ( ProJ (BSU18470) )	GLU5K	proB	glutamate 5-kinase	195	[c] : atp + glu-L --> adp + glu5p
	subtilis		bsu18470	( ProB (BSU13120) ) or ( ProJ (BSU18470) )	GLU5K	proJ	glutamate 5-kinase	194	[c] : atp + glu-L --> adp + glu5p
	Oliveira		L0117	-	-	proB	glutamate 5-kinase	-	ATP + L-glutamate -> ADP + L-gamma-glutamyl 5-phosphate
176	lactis		L115968	-	-	guaA	GMP synthase	-	-
	coli	x	b2507	GuaA (b2507)	GMPS2	guaA	GMP synthetase (glutamine-hydrolyzing)	545	[c] : atp + gln-L + h2o + xmp --> amp + glu-L + gmp + (2) h + ppi
	plantarum	x	lp_0914	GuaA (lp_0914)	GMPS2	guaA	GMP synthase (glutamine-hydrolysing)	748	[c] : atp + gln-L + h2o + xmp --> amp + glu-L + gmp + (2) h + ppi
	subtilis	y	bsu06360	GuaA (BSU06360)	GMPS	guaA	GMP synthetase	728	[c] : atp + nh3 + xmp --> amp + gmp + h + ppi
	Oliveira		L115968	-	-	guaA	GMP synthase	-	ATP + XMP + L-glutamine + H(2)O -> AMP + diphosphate + GMP + L-glutamate
177	lactis		L162604	-	-	aspC	aspartate aminotransferase	-	-
	coli		b2290	-	-	yfbQ	putative aminotransferase	530	-
	Oliveira		L162604	-	-	aspC	aspartate aminotransferase	-	oxaloacetate + L-glutamate <-> L-aspartate + 2-oxoglutarate
178	lactis		L126739	-	-	argG	argininosuccinate synthase	-	-
	coli	x	b3172	ArgG (b3172)	ARGSS	argG	argininosuccinate synthetase	122	[c] : asp-L + atp + citr-L --> amp + argsuc + h + ppi
	plantarum	x	lp_0775	ArgG (lp_0775)	ARGSS	argG	argininosuccinate synthase	540	[c] : asp-L + atp + citr-L --> amp + argsuc + h + ppi
	subtilis	x	bsu29450	ArgG (BSU29450)	ARGSS	argG	argininosuccinate synthase	531	[c] : asp-L + atp + citr-L --> amp + argsuc + h + ppi
	Oliveira		L126739	-	-	argG	argininosuccinate synthase	-	ATP + L-citrulline + L-aspartate -> AMP + diphosphate + L-argininosuccinate
179	lactis		L118271	-	-	butA	acetoin reductase	-	-
	Oliveira		L118271	-	-	butA	acetoin reductase	-	diacetyl + NADH + H(+) -> 2-acetoin + NAD(+)
180	lactis		L153005	-	-	purD	phosphoribosylamine-glycine ligase	-	-
	coli	x	b4005	PurDec (b4005)	PRAGS	purD	phosphoribosylglycinamide synthetase = GAR synthetase	367	[c] : atp + gly + pram --> adp + gar + h + pi
	plantarum	x	lp_2719	PurD (lp_2719)	PRAGS	purD	phosphoribosylamine--glycine ligase	370	[c] : atp + gly + pram --> adp + gar + h + pi
	subtilis	x	bsu06530	PurD (BSU06530)	PRAGS	purD	phosphoribosylglycinamide synthetase	426	[c] : atp + gly + pram --> adp + gar + h + pi
	Oliveira		L153005	-	-	purD	phosphoribosylamine-glycine ligase	-	ATP + 5-phospho-beta-D-ribosylamine + glycine <-> ADP + phosphate + 5'-phosphoribosylglycinamide
181	lactis		L157055	-	-	panE	ketopantoate reductase	-	-
	coli	x	b0425	( PanE (b0425) ) or ( IlvCec (b3774) )	DPR	apbA	2-dehydropantoate 2-reductase	76.6	[c] : 2dhp + h + nadph --> nadp + pant-R
	plantarum	x	lp_2532	( PanE1 (lp_2532) ) or ( PanE2 (lp_2788) )	DPR	panE1	2-dehydropantoate 2-reductase	126	[c] : 2dhp + h + nadph --> nadp + pant-R
	plantarum		lp_2788	( PanE1 (lp_2532) ) or ( PanE2 (lp_2788) )	DPR	panE2	2-dehydropantoate 2-reductase	138	[c] : 2dhp + h + nadph --> nadp + pant-R
	subtilis		bsu14440	-	-	ykpB	ykpB	81.3	-
	Oliveira		L157055	-	-	panE	ketopantoate reductase	-	(R)-pantoate + NADP(+) <-> 2-dehydropantoate + NADPH
182	lactis		L12227	-	-	sodA	superoxide dismutase	-	-
	coli	x	b3908	( SodA (b3908) ) or ( SodB (b1656) ) or ( SodC (b1646) )	SOD	sodA	superoxide dismutase, manganese	233	[c] : (2) h + (2) o2- --> h2o2 + o2
	subtilis		bsu25020	-	-	sodA	superoxide dismutase	265	-
	Oliveira		L12227	-	-	sodA	superoxide dismutase	-	2 superoxide + 2 H(+) -> O(2) + H(2)O(2)
183	lactis		L47650	-	-	glpF1	glycerol uptake facilitator	-	-
	coli	y	b3927	GlpF (b3927)	GLYALDt	glpF	facilitated diffusion of glycerol	116	glyald[e] <==> glyald[c]
	coli	x	b3927	GlpF (b3927)	GLYCt5	glpF	facilitated diffusion of glycerol	116	glyc[c] <==> glyc[e]
	coli	y	b3927	GlpF (b3927)	UREAt	glpF	facilitated diffusion of glycerol	116	urea[e] <==> urea[c]
	Oliveira		L47650	-	-	glpF1	glycerol uptake facilitator	-	GLYCext <-> glycerol
184	lactis		L183602	-	-	uppS	undecaprenyl pyrophosphate synthetase	-	-
	coli	x	b0174	UppS (b0174)	UDCPDPS	uppS	undecaprenyl pyrophosphate synthetase (di-trans,poly-cis-decaprenylcistransferase)	203	[c] : frdp + (8) ipdp --> (8) ppi + udcpdp
	plantarum	x	lp_2051	( HepB1 (lp_1066) and HepB2 (lp_1134) and UppS (lp_2051) )	UDCPDPS	uppS	di-trans-poly-cis-decaprenylcistransferase	239	[c] : frdp + (8) ipdp --> (8) ppi + udcpdp
	subtilis		bsu16530	-	-	uppS	undecaprenyl pyrophosphate synthetase	251	-
	Oliveira		L183602	-	-	uppS	undecaprenyl pyrophosphate synthetase	-	8 isopentenyl diphosphate + trans,trans-farnesyl diphosphate -> undecaprenyl diphosphate + 8 diphosphate
185	lactis		L114827	-	-	gltD	glutamate synthase small subunit	-	-
	coli		b2468	-	-	aegA	putative oxidoreductase, Fe-S subunit (anaerobically expressed gene)	217	-
	coli		b2887	-	-	ygfT	putative oxidoreductase, Fe-S subunit	196	-
	coli	x	b3213	GltB ( b3212 and b3213 )	GLUSy	gltD	glutamate synthase, small subunit	233	[c] : akg + gln-L + h + nadph --> (2) glu-L + nadp
	subtilis	y	bsu18440	GltAB ( BSU18450 and BSU18440 )	GLUSx	gltB	glutamate synthase (small subunit)	424	[c] : akg + gln-L + h + nadh --> (2) glu-L + nad
	Oliveira		L114827	-	-	gltD	glutamate synthase small subunit	-	2 L-glutamate + NADP(+) <-> L-glutamine + 2-oxoglutarate + NADPH
186	lactis		L125001	-	-	gadC	glutamate-gamma-aminobutyrate	-	-
	coli	x	b1492	XasA (b1492)	GLUABUTt7	xasA	acid sensitivity protein, putative transporter	542	4abut[c] + glu-L[e] <==> 4abut[e] + glu-L[c]
	Oliveira		L125001	-	-	gadC	glutamate-gamma-aminobutyrate	-	GLUext + 4-aminobutanoate -> L-glutamate + GABAext
187	lactis		L84096	-	-	glk	glucose kinase	-	-
	coli	y	b3222	NanK (b3222)	AMANK	nanK	ManNAc kinase	111	[c] : acmana + atp --> acmanap + adp + h
	plantarum	x	lp_1573	Glk (lp_1573)	HEX1	glk	glucokinase	410	[c] : atp + glc-D --> adp + g6p + h
	subtilis	x	bsu24850	GlcK (BSU24850)	HEX1	glcK	glucose kinase	277	[c] : atp + glc-D --> adp + g6p + h
	Oliveira		L84096	-	-	glk	glucose kinase	-	ATP + D-glucose -> ADP + D-glucose 6-phosphate
188	lactis		L3227	-	-	mae	malate oxidoreductase	-	-
	coli	y	b2463	Mae (b2463)	ME2	maeB	putative multimodular enzyme	268	[c] : mal-L + nadp --> co2 + nadph + pyr
	plantarum	x	lp_1105	Mae (lp_1105)	ME1x	mae	malic enzyme, NAD-dependent	443	[c] : mal-L + nad --> co2 + nadh + pyr
	subtilis		bsu29220	-	-	ytsJ	ytsJ	341	-
	Oliveira		L3227	-	-	mae	malate oxidoreductase	-	(S)-malate + NAD(+) -> pyruvate + CO(2) + NADH
189	lactis		L173921	-	-	purL	phosphoribosylformylglycinamidine synthase II	-	-
	coli	x	b2557	PurL (b2557)	PRFGS	purL	phosphoribosylformyl-glycineamide synthetase = FGAM synthetase	142	[c] : atp + fgam + gln-L + h2o --> adp + fpram + glu-L + (2) h + pi
	plantarum	x	lp_2724	PurLQS ( lp_2724 and lp_2725 and lp_2726 )	PRFGS	purL	phosphoribosylformylglycinamidine synthase II	915	[c] : atp + fgam + gln-L + h2o --> adp + fpram + glu-L + (2) h + pi
	subtilis	x	bsu06480	PurLQS ( BSU06460 and BSU06480 and BSU06470 )	PRFGS	purL	phosphoribosylformylglycinamidine synthetase II	911	[c] : atp + fgam + gln-L + h2o --> adp + fpram + glu-L + (2) h + pi
	Oliveira		L173921	-	-	purL	phosphoribosylformylglycinamidine synthase II	-	ATP + 5'-phosphoribosylformylglycinamide + L-glutamine + H(2)O -> ADP + phosphate + 5'-phosphoribosylformylglycinamidine + L-glutamate
190	lactis		L44083	-	-	sdaA	alpha-subuni L-serine dehydratase	-	-
	coli	x	b1814	( SdaAec (b1814) ) or ( TnaA (b3708) ) or ( TdcG ( b3111 and b3112 ) ) or ( SdaB (b2797) )	SERD_L	sdaA	L-serine deaminase	145	[c] : ser-L --> nh4 + pyr
	coli	y	b1814	( SdaB (b2797) ) or ( SdaAec (b1814) ) or ( IlvA (b3772) ) or ( TdcB (b3117) )	THRD_L	sdaA	L-serine deaminase	145	[c] : thr-L --> 2obut + nh4
	coli	x	b2797	( SdaAec (b1814) ) or ( TnaA (b3708) ) or ( TdcG ( b3111 and b3112 ) ) or ( SdaB (b2797) )	SERD_L	sdaB	L-serine dehydratase (deaminase), L-SD2	140	[c] : ser-L --> nh4 + pyr
	coli	y	b2797	( SdaB (b2797) ) or ( SdaAec (b1814) ) or ( IlvA (b3772) ) or ( TdcB (b3117) )	THRD_L	sdaB	L-serine dehydratase (deaminase), L-SD2	140	[c] : thr-L --> 2obut + nh4
	coli		b4471	-	-	tdcG	L-serine dehydratase	137	-
	plantarum	x	lp_0506	SdhAB ( lp_0505 and lp_0506 )	SERD_L	sdhA	L-serine dehydratase, alpha subunit	302	[c] : ser-L --> nh4 + pyr
	subtilis	x	bsu15860	SdaAAB ( BSU15850 and BSU15860 )	SERD_L	sdaAA	L-serine dehydratase (alpha chain)	344	[c] : ser-L --> nh4 + pyr
	Oliveira		L44083	-	-	sdaA	alpha-subuni L-serine dehydratase	-	L-serine + H(2)O -> pyruvate + NH(3) + H(2)O
191	lactis		L33556	-	-	glmS	glucosamine-fructose-6-phosphate aminotransferase	-	-
	coli	x	b3729	GlmS (b3729)	GF6PTA	glmS	L-glutamine:D-fructose-6-phosphate aminotransferase	390	[c] : f6p + gln-L --> gam6p + glu-L
	plantarum	x	lp_0822	GlmS (lp_0822)	GF6PTA	glmS1	glutamine-fructose-6-phosphate transaminase (isomerizing)	688	[c] : f6p + gln-L --> gam6p + glu-L
	subtilis	x	bsu01780	GlmS (BSU01780)	GF6PTA	glmS	L-glutamine-D-fructose-6-phosphate amidotransferase	685	[c] : f6p + gln-L --> gam6p + glu-L
	Oliveira		L33556	-	-	glmS	glucosamine-fructose-6-phosphate aminotransferase	-	L-glutamine + D-fructose 6-phosphate <-> L-glutamate + D-glucosamine 6-phosphate
192	lactis		L33416	-	-	mtlD	mannitol 1-phosphate 5-dehydrogenase	-	-
	coli	x	b3600	MtlD (b3600)	M1PD	mtlD	mannitol-1-phosphate dehydrogenase	261	[c] : mnl1p + nad <==> f6p + h + nadh
	plantarum	x	lp_0233	MtlD (lp_0233)	M1PD	mtlD	mannitol-1-phosphate 5-dehydrogenase	387	[c] : mnl1p + nad <==> f6p + h + nadh
	subtilis	x	bsu03990	MtlD (BSU03990)	M1PD	mtlD	mannitol-1-phosphate dehydrogenase	233	[c] : mnl1p + nad <==> f6p + h + nadh
	Oliveira		L33416	-	-	mtlD	mannitol 1-phosphate 5-dehydrogenase	-	D-mannitol 1-phosphate + NAD(+) <-> D-fructose 6-phosphate + NADH
193	lactis		L83296	-	-	rbsC	ribose ABC transporter permease protein	-	-
	coli	x	b3750	( YjfF (b4231) and YtfQ (b4227) and YtfR (b4228) and YtfS (b4229) and YtfT (b4230) ) or ( RbsA (b3749) and RbsB (b3751) and RbsC (b3750) and RbsDec (b3748) )	RIBabc	rbsC	D-ribose high-affinity transport system	303	atp[c] + h2o[c] + rib-D[e] --> adp[c] + h[c] + pi[c] + rib-D[c]
	plantarum	y	lp_2984	LivABCDE ( lp_2981 and lp_2982 and lp_2983 and lp_2984 and lp_2985 )	VALabc	livB	branched-chain amino acid ABC transporter, permease protein	68.2	atp[c] + h2o[c] + val-L[e] --> adp[c] + h[c] + pi[c] + val-L[c]
	plantarum	y	lp_2984	LivABCDE ( lp_2981 and lp_2982 and lp_2983 and lp_2984 and lp_2985 )	LEUabc	livB	branched-chain amino acid ABC transporter, permease protein	68.2	atp[c] + h2o[c] + leu-L[e] --> adp[c] + h[c] + leu-L[c] + pi[c]
	plantarum	y	lp_2984	LivABCDE ( lp_2981 and lp_2982 and lp_2983 and lp_2984 and lp_2985 )	ILEabc	livB	branched-chain amino acid ABC transporter, permease protein	68.2	atp[c] + h2o[c] + ile-L[e] --> adp[c] + h[c] + ile-L[c] + pi[c]
	subtilis	x	bsu35950	RbsABCD ( BSU35930 and BSU35940 and BSU35950 and BSU35960 )	RIBabc	rbsC	ribose ABC transporter (permease)	366	atp[c] + h2o[c] + rib-D[e] --> adp[c] + h[c] + pi[c] + rib-D[c]
	Oliveira		L83296	-	-	rbsC	ribose ABC transporter permease protein	-	RIBext + H(+)ext <-> D-ribose + H(+)
194	lactis		L19292	-	-	ptcA	cellobiose-specific PTS system IIA component	-	-
	coli		b1736	-	-	celC	PEP-dependent phosphotransferase enzyme III for cellobiose, arbutin, and salicin	79.7	-
	plantarum	x	lp_2780	( Hpr (lp_1273) and PtsI (lp_1274) ) or ( EII_celb ( lp_3008 and lp_3009 and lp_3010 ) or ( lp_2780 and lp_2781 ) and Hpr (lp_1273) and PtsI (lp_1274) )	CELBpts	pts20A	cellobiose PTS, EIIA	105	cellb[e] + pep[c] --> 6pgg[c] + pyr[c]
	subtilis		bsu38570	-	-	licA	phosphotransferase system (PTS) lichenan-specific enzyme IIA component	90.1	-
	Oliveira		L19292	-	-	ptcA	cellobiose-specific PTS system IIA component	-	CELBext + phosphoenolpyruvate -> cellobiose 6-phoshate + pyruvate
195	lactis		L0018	-	-	ldhB	L-lactate dehydrogenase	-	-
	coli	y	b3236	Mdh (b3236)	MDH	mdh	malate dehydrogenase	81.6	[c] : mal-L + nad <==> h + nadh + oaa
	Oliveira		L0018	-	-	ldhB	L-lactate dehydrogenase	-	pyruvate + NADH + H(+) <-> (S)-lactate + NAD(+)
196	lactis		L0019	-	-	uxaC	glucuronate isomerase	-	-
	coli	x	b3092	UxaC (b3092)	GUI1	uxaC	uronate isomerase	429	[c] : glcur <==> fruur
	coli	x	b3092	UxaC (b3092)	GUI2	uxaC	uronate isomerase	429	[c] : galur <==> tagur
	subtilis	x	bsu12300	UxaC (BSU12300)	GUI1	uxaC	glucuronate isomerase	440	[c] : glcur <==> fruur
	subtilis	x	bsu12300	UxaC (BSU12300)	GUI2	uxaC	glucuronate isomerase	440	[c] : galur <==> tagur
	Oliveira		L0019	-	-	uxaC	glucuronate isomerase	-	D-glucuronate <-> D-fructuronate
	Oliveira		L0019	-	-	uxaC	glucuronate isomerase	-	D-galacturonate <-> D-tagaturonate
197	lactis		L0012	-	-	pgiA	glucose-6-phosphate isomerase A	-	-
	coli	x	b4025	Pgi (b4025)	PGI	pgi	glucosephosphate isomerase	68.2	[c] : g6p <==> f6p
	plantarum	x	lp_2502	Pgi (lp_2502)	G6PI	pgi	glucose-6-phosphate isomerase	601	[c] : g6p <==> g6p-B
	plantarum	x	lp_2502	Pgi (lp_2502)	PGI	pgi	glucose-6-phosphate isomerase	601	[c] : g6p <==> f6p
	subtilis	x	bsu31350	Pgi (BSU31350)	PGI	pgi	glucose-6-phosphate isomerase	579	[c] : g6p <==> f6p
	Oliveira		L0012	-	-	pgiA	glucose-6-phosphate isomerase A	-	D-glucose 6-phosphate <-> D-fructose 6-phosphate
	Oliveira		L0012	-	-	pgiA	glucose-6-phosphate isomerase A	-	D-glucose 6-phosphate <-> beta-D-glucose 6-phosphate
198	lactis		L0010	-	-	pgk	phosphoglycerate kinase	-	-
	coli	x	b2926	( Pgk (b2926) ) or ( GpmA (b0755) ) or ( GpmB (b4395) )	PGK	pgk	phosphoglycerate kinase	285	[c] : 13dpg + adp <==> 3pg + atp
	plantarum	x	lp_0790	Pgk (lp_0790)	PGK	pgk	phosphoglycerate kinase	464	[c] : 13dpg + adp <==> 3pg + atp
	subtilis	x	bsu33930	Pgk (BSU33930)	PGK	pgk	phosphoglycerate kinase	379	[c] : 13dpg + adp <==> 3pg + atp
	Oliveira		L0010	-	-	pgk	phosphoglycerate kinase	-	ADP + 3-phospho-D-glyceroyl phosphate <-> ATP + 3-phospho-D-glycerate
199	lactis		L0011	-	-	pmg	phosphoglycerate mutase	-	-
	coli	y	b0755	( Pgk (b2926) ) or ( GpmA (b0755) ) or ( GpmB (b4395) )	PGK	gpmA	phosphoglyceromutase 1	257	[c] : 13dpg + adp <==> 3pg + atp
	plantarum	x	lp_3170	( Pgm1 (lp_0205) ) or ( Pgm3 (lp_0900) ) or ( Pgm4 (lp_0901) ) or ( Pgm5 (lp_1785) ) or ( Pgm6 (lp_2170) ) or ( Pgm7 (lp_2785) ) or ( Pgm8 (lp_2868) ) or ( Pgm9 (lp_3170) ) or ( Pgm2 (lp_0597) )	PGM	pmg9	phosphoglycerate mutase	304	[c] : 3pg <==> 2pg
	subtilis		bsu10340	-	-	yhfR	yhfR	67.4	-
	Oliveira		L0011	-	-	pmg	phosphoglycerate mutase	-	3-phospho-D-glycerate <-> 2-phospho-D-glycerate
200	lactis		L0016	-	-	gpdA	glycerol-3-phosphate dehydrogenase	-	-
	coli	x	b3608	GpsA (b3608)	G3PD2	gpsA	glycerol-3-phosphate dehydrogenase (NAD+)	239	[c] : glyc3p + nadp <==> dhap + h + nadph
	plantarum	y	lp_0756	GpsA (lp_0756)	G3PD1	gspA	glycerol-3-phosphate dehydrogenase (NAD(P)+)	409	[c] : glyc3p + nad <==> dhap + h + nadh
	plantarum	x	lp_0756	GpsA (lp_0756)	G3PD2	gspA	glycerol-3-phosphate dehydrogenase (NAD(P)+)	409	[c] : glyc3p + nadp <==> dhap + h + nadph
	subtilis	x	bsu22830	GpsA (BSU22830)	G3PD	gpsA	NAD(P)H-dependent glycerol-3-phosphate dehydrogenase	336	[c] : dhap + h + nadh --> glyc3p + nad
	subtilis		bsu22830	GpsA (BSU22830)	G3PD1	gpsA	NAD(P)H-dependent glycerol-3-phosphate dehydrogenase	336	[c] : glyc3p + nad <==> dhap + h + nadh
	subtilis	y	bsu22830	GpsA (BSU22830)	G3PD2	gpsA	NAD(P)H-dependent glycerol-3-phosphate dehydrogenase	336	[c] : glyc3p + nadp <==> dhap + h + nadph
	Oliveira		L0016	-	-	gpdA	glycerol-3-phosphate dehydrogenase	-	glycerone phosphate + NADPH + H(+) <-> glycerol 3-phosphate + NADP(+)
201	lactis		L0017	-	-	ldh	L-lactate dehydrogenase	-	-
	coli	y	b3236	Mdh (b3236)	MDH	mdh	malate dehydrogenase	69.3	[c] : mal-L + nad <==> h + nadh + oaa
	plantarum	x	lp_0537	( LdhL1 (lp_0537) ) or ( LdhL2 (lp_1101) )	LDH_L	ldhL1	L-lactate dehydrogenase	367	[c] : lac-L + nad <==> h + nadh + pyr
	subtilis	x	bsu03050	Ldh (BSU03050)	LDH_L	ldh	L-lactate dehydrogenase	342	[c] : lac-L + nad <==> h + nadh + pyr
	Oliveira		L0017	-	-	ldh	L-lactate dehydrogenase	-	pyruvate + NADH + H(+) <-> (S)-lactate + NAD(+)
202	lactis		L0014	-	-	glpK	glycerol kinase	-	-
	coli	x	b3926	GlpK (b3926)	GLYK	glpK	glycerol kinase	589	[c] : atp + glyc --> adp + glyc3p + h
	plantarum	x	lp_0370	( GlpK1 (lp_0370) ) or ( GlpK2 (lp_0834) )	GLYK	glpK1	glycerol kinase	766	[c] : atp + glyc --> adp + glyc3p + h
	plantarum		lp_0834	( GlpK1 (lp_0370) ) or ( GlpK2 (lp_0834) )	GLYK	glpK2	glycerol kinase	706	[c] : atp + glyc --> adp + glyc3p + h
	subtilis	x	bsu09290	GlpK (BSU09290)	GLYK	glpK	glycerol kinase	662	[c] : atp + glyc --> adp + glyc3p + h
	Oliveira		L0014	-	-	glpK	glycerol kinase	-	ATP + glycerol -> ADP + glycerol 3-phosphate
203	lactis		L0015	-	-	glpF2	glycerol uptake facilitator	-	-
	coli	y	b3927	GlpF (b3927)	GLYALDt	glpF	facilitated diffusion of glycerol	134	glyald[e] <==> glyald[c]
	coli	x	b3927	GlpF (b3927)	GLYCt5	glpF	facilitated diffusion of glycerol	134	glyc[c] <==> glyc[e]
	coli	y	b3927	GlpF (b3927)	UREAt	glpF	facilitated diffusion of glycerol	134	urea[e] <==> urea[c]
	plantarum	x	lp_0372	( GlpF3 (lp_0372) ) or ( GlpF4 (lp_1175) ) or ( GlpF1 (lp_0108) ) or ( GlpF5 (lp_3436) ) or ( GlpF6 (lp_3463) )	GLYCt1	glpF3	glycerol uptake facilitator protein	313	glyc[e] --> glyc[c]
	subtilis	x	bsu09280	GlpF (BSU09280)	GLYCt1	glpF	glycerol uptake facilitator	267	glyc[e] --> glyc[c]
	Oliveira		L0015	-	-	glpF2	glycerol uptake facilitator	-	GLYCext <-> glycerol
204	lactis		L177350	-	-	purC	phosphoribosylaminoimidazole-succinocarboxamide synthetase	-	-
	coli	x	b2476	PurC (b2476)	PRASCS	purC	phosphoribosylaminoimidazole-succinocarboxamide synthetase = SAICAR synthetase	187	[c] : 5aizc + asp-L + atp <==> 25aics + adp + h + pi
	plantarum	x	lp_2727	PurC (lp_2727)	PRASCS	purC	phosphoribosylaminoimidazole-succinocarboxamide synthase	239	[c] : 5aizc + asp-L + atp <==> 25aics + adp + h + pi
	subtilis	x	bsu06450	PurC (BSU06450)	PRASCS	purC	phosphoribosylaminoimidazole succinocarboxamide synthetase	271	[c] : 5aizc + asp-L + atp <==> 25aics + adp + h + pi
	Oliveira		L177350	-	-	purC	phosphoribosylaminoimidazole-succinocarboxamide synthetase	-	ATP + 1-(5-phosphoribosyl)-5-amino-4-imidazolecarboxylate + L-aspartate <-> ADP + phosphate + 1-(5-phosphoribosyl)-4-(N-succino-carboxamide)- 5-aminoimidazole
205	lactis		L0081	-	-	ilvA	threonine deaminase	-	-
	coli	x	b3772	( SdaB (b2797) ) or ( SdaAec (b1814) ) or ( IlvA (b3772) ) or ( TdcB (b3117) )	THRD_L	ilvA	threonine deaminase (dehydratase)	230	[c] : thr-L --> 2obut + nh4
	plantarum	y	lp_2776	DsdA (lp_2776)	SERD_D	dsdA	D-serine dehydratase	52	[c] : ser-D --> nh4 + pyr
	subtilis	x	bsu21770	IlvA (BSU21770)	THRD_L	ilvA	threonine dehydratase	435	[c] : thr-L --> 2obut + nh4
	Oliveira		L0081	-	-	ilvA	threonine deaminase	-	L-threonine + H(2)O -> 2-oxobutanoate + NH(3) + H(2)O
206	lactis		L0080	-	-	ilvC	ketol-acid reductoisomerase	-	-
	coli	x	b3774	IlvCec (b3774)	AHAI	ilvC	ketol-acid reductoisomerase	162	[c] : alac-S + h + nadph --> 23dhmb + nadp
	coli	y	b3774	( PanE (b0425) ) or ( IlvCec (b3774) )	DPR	ilvC	ketol-acid reductoisomerase	162	[c] : 2dhp + h + nadph --> nadp + pant-R
	coli	x	b3774	IlvCec (b3774)	KARA2i	ilvC	ketol-acid reductoisomerase	162	[c] : 2ahbut + h + nadph --> 23dhmp + nadp
	subtilis	x	bsu28290	IlvC (BSU28290)	KARA1	ilvC	ketol-acid reductoisomerase (acetohydroxy-acid isomeroreductase)	409	[c] : 23dhmb + nadp <==> alac-S + h + nadph
	subtilis	x	bsu28290	IlvC (BSU28290)	KARA2	ilvC	ketol-acid reductoisomerase (acetohydroxy-acid isomeroreductase)	409	[c] : 2ahbut + h + nadph <==> 23dhmp + nadp
	Oliveira		L0080	-	-	ilvC	ketol-acid reductoisomerase	-	2-acetolactate + NADPH + H(+) <-> 2,3-dihydroxy-3-methylbutanoate + NADP(+)
	Oliveira		L0080	-	-	ilvC	ketol-acid reductoisomerase	-	2-aceto-2-hydroxybutanoate + NADPH + H(+) <-> 2,3-dihydroxy-3-methylpentanoate + NADP(+)
207	lactis		L0083	-	-	serC	phosphoserine aminotransferase	-	-
	coli	y	b0907	SerC (b0907)	OHPBAT	serC	3-phosphoserine aminotransferase	322	[c] : glu-L + ohpb <==> akg + phthr
	coli	x	b0907	SerC (b0907)	PSERT	serC	3-phosphoserine aminotransferase	322	[c] : 3php + glu-L --> akg + pser-L
	plantarum	x	lp_0204	SerC (lp_0204)	PSERT	serC	phosphoserine aminotransferase	348	[c] : 3php + glu-L --> akg + pser-L
	subtilis	x	bsu10020	SerC (BSU10020)	PSERT	serC	phosphoserine aminotransferase	318	[c] : 3php + glu-L --> akg + pser-L
	Oliveira		L0083	-	-	serC	phosphoserine aminotransferase	-	phosphoserine + 2-oxoglutarate <-> 3-phosphohydroxypyruvate + L-glutamate
208	lactis		L0082	-	-	glyA	serine hydroxymethyltransferase	-	-
	coli	y	b2551	GlyA (b2551)	ALATA_D2	glyA	serine hydroxymethyltransferase	480	[c] : ala-D + pydx5p --> pyam5p + pyr
	coli	y	b2551	GlyA (b2551)	ALATA_L2	glyA	serine hydroxymethyltransferase	480	[c] : ala-L + pydx5p --> pyam5p + pyr
	coli	x	b2551	GlyA (b2551)	GHMT2	glyA	serine hydroxymethyltransferase	480	[c] : ser-L + thf --> gly + h2o + mlthf
	coli	y	b2551	( LtaA (b0870) ) or ( GlyA (b2551) )	THRA	glyA	serine hydroxymethyltransferase	480	[c] : thr-L <==> acald + gly
	plantarum	x	lp_2375	GlyA (lp_2375)	GHMT	glyA	glycine hydroxymethyltransferase	546	[c] : ser-L + thf <==> gly + h2o + mlthf
	subtilis	x	bsu36900	GlyA (BSU36900)	GHMT	glyA	serine hydroxymethyltransferase	488	[c] : ser-L + thf <==> gly + h2o + mlthf
	Oliveira		L0082	-	-	glyA	serine hydroxymethyltransferase	-	5,10-methylenetetrahydrofolate + glycine + H(2)O <-> tetrahydrofolate + L-serine
209	lactis		L0085	-	-	serB	phosphoserine phosphatase	-	-
	coli	x	b4388	SerB (b4388)	PSP_L	serB	3-phosphoserine phosphatase	160	[c] : h2o + pser-L --> pi + ser-L
	Oliveira		L0085	-	-	serB	phosphoserine phosphatase	-	phosphoserine + H(2)O <-> L-serine + phosphate
210	lactis		L0084	-	-	serA	D-3-phosphoglycerate dehydrogenase	-	-
	coli	x	b2913	SerA (b2913)	PGCD	serA	D-3-phosphoglycerate dehydrogenase	138	[c] : 3pg + nad --> 3php + h + nadh
	plantarum	x	lp_0203	SerA ( lp_2790 ) or ( lp_0203 ) or ( lp_0785 )	PGCD	serA1	phosphoglycerate dehydrogenase	292	[c] : 3pg + nad --> 3php + h + nadh
	subtilis	x	bsu23070	SerA (BSU23070)	PGCD	serA	phosphoglycerate dehydrogenase	162	[c] : 3pg + nad --> 3php + h + nadh
	Oliveira		L0084	-	-	serA	D-3-phosphoglycerate dehydrogenase	-	3-phospho-D-glycerate + NAD(+) <-> 3-phosphohydroxypyruvate + NADH
211	lactis		L0087	-	-	cysE	serine acetyltransferase	-	-
	coli	x	b3607	CysE (b3607)	SERAT	cysE	serine acetyltransferase	149	[c] : accoa + ser-L <==> acser + coa
	plantarum	x	lp_0254	CysE (lp_0254)	SERAT	cysE	serine O-acetyltransferase	159	[c] : accoa + ser-L <==> acser + coa
	subtilis	x	bsu00930	CysE (BSU00930)	SERAT	cysE	serine acetyltransferase	180	[c] : accoa + ser-L <==> acser + coa
	Oliveira		L0087	-	-	cysE	serine acetyltransferase	-	acetyl-CoA + L-serine <-> CoA + O-acetyl-L-serine
212	lactis		L0086	-	-	bcaT	branched-chain amino acid aminotransferase	-	-
	coli	x	b3770	IlvE (b3770)	ILETA	ilvE	branched-chain amino-acid aminotransferase	108	[c] : akg + ile-L <==> 3mop + glu-L
	coli	x	b3770	( IlvE (b3770) ) or ( TyrB (b4054) )	LEUTAi	ilvE	branched-chain amino-acid aminotransferase	108	[c] : 4mop + glu-L --> akg + leu-L
	coli	y	b3770	( TyrB (b4054) ) or ( IlvE (b3770) ) or ( AspC (b0928) )	PHETA1	ilvE	branched-chain amino-acid aminotransferase	108	[c] : akg + phe-L <==> glu-L + phpyr
	coli	x	b3770	IlvE (b3770)	VALTA	ilvE	branched-chain amino-acid aminotransferase	108	[c] : akg + val-L <==> 3mob + glu-L
	plantarum	x	lp_2390	IlvE (lp_2390)	ILETA	bcaT	branched-chain amino acid aminotransferase	489	[c] : akg + ile-L <==> 3mop + glu-L
	plantarum	x	lp_2390	IlvE (lp_2390)	VALTA	bcaT	branched-chain amino acid aminotransferase	489	[c] : akg + val-L <==> 3mob + glu-L
	plantarum	x	lp_2390	( P_2.6.1.42 (lp_2390) ) or ( IlvE (lp_2390) )	LEUTA	bcaT	branched-chain amino acid aminotransferase	489	[c] : akg + leu-L <==> 4mop + glu-L
	plantarum		lp_2390	( P_2.6.1.42 (lp_2390) ) or ( IlvE (lp_2390) )	LEUTA	bcaT	branched-chain amino acid aminotransferase	489	[c] : akg + leu-L <==> 4mop + glu-L
	subtilis	x	bsu02390	( YbgE (BSU02390) ) or ( YwaA (BSU38550) )	ILETA	ybgE	ybgE	199	[c] : akg + ile-L <==> 3mop + glu-L
	subtilis	x	bsu02390	( YbgE (BSU02390) ) or ( YwaA (BSU38550) )	LEUTA	ybgE	ybgE	199	[c] : akg + leu-L <==> 4mop + glu-L
	subtilis	x	bsu02390	( YbgE (BSU02390) ) or ( YwaA (BSU38550) )	VALTA	ybgE	ybgE	199	[c] : akg + val-L <==> 3mob + glu-L
	subtilis		bsu38550	( YbgE (BSU02390) ) or ( YwaA (BSU38550) )	ILETA	ywaA	ywaA	196	[c] : akg + ile-L <==> 3mop + glu-L
	subtilis		bsu38550	( YbgE (BSU02390) ) or ( YwaA (BSU38550) )	LEUTA	ywaA	ywaA	196	[c] : akg + leu-L <==> 4mop + glu-L
	subtilis		bsu38550	( YbgE (BSU02390) ) or ( YwaA (BSU38550) )	VALTA	ywaA	ywaA	196	[c] : akg + val-L <==> 3mob + glu-L
	Oliveira		L0086	-	-	bcaT	branched-chain amino acid aminotransferase	-	L-valine + 2-oxoglutarate <-> 3-methyl-2-oxobutanoate + L-glutamate
	Oliveira		L0086	-	-	bcaT	branched-chain amino acid aminotransferase	-	L-isoleucine + 2-oxoglutarate <-> 3-methyl-2-oxopentanoate + L-glutamate
	Oliveira		L0086	-	-	bcaT	branched-chain amino acid aminotransferase	-	L-leucine + 2-oxoglutarate <-> 4-methyl-2-oxopentanoate + L-glutamate
213	lactis		L0089	-	-	cysK	cysteine synthase	-	-
	coli	x	b2414	( CysKec (b2414) ) or ( CysM (b2421) )	CYSS	cysK	cysteine synthase A, O-acetylserine sulfhydrolase A	237	[c] : acser + h2s --> ac + cys-L + h
	plantarum	x	lp_0256	CysK (lp_0256)	CYSS	cysK	cysteine synthase	233	[c] : acser + h2s --> ac + cys-L + h
	subtilis	x	bsu00730	CysK (BSU00730)	CYSS	cysK	cysteine synthetase A	360	[c] : acser + h2s --> ac + cys-L + h
	Oliveira		L0089	-	-	cysK	cysteine synthase	-	O-acetyl-L-serine + H(2)S -> L-cysteine + acetate
214	lactis		L0088	-	-	cysM	cysteine synthase	-	-
	coli	x	b2414	( CysKec (b2414) ) or ( CysM (b2421) )	CYSS	cysK	cysteine synthase A, O-acetylserine sulfhydrolase A	275	[c] : acser + h2s --> ac + cys-L + h
	plantarum	x	lp_0256	CysK (lp_0256)	CYSS	cysK	cysteine synthase	229	[c] : acser + h2s --> ac + cys-L + h
	subtilis	x	bsu00730	CysK (BSU00730)	CYSS	cysK	cysteine synthetase A	386	[c] : acser + h2s --> ac + cys-L + h
	Oliveira		L0088	-	-	cysM	cysteine synthase	-	O-acetyl-L-serine + H(2)S -> L-cysteine + acetate
215	lactis		L198323	-	-	cpsM	dTDP-4-keto-6-deoxyglucose-3,5-epimerase	-	-
	coli	x	b2038	RfbC (b2038)	TDPDRE	rfbC	dTDP-6-deoxy-D-glucose-3,5 epimerase	69.3	[c] : dtdpddg <==> dtdpddm
	plantarum	x	lp_1188	RfbC (lp_1188)	TDPDRE	rfbC	dTDP-4-dehydrorhamnose 3,5-epimerase	62	[c] : dtdpddg <==> dtdpddm
	Oliveira		L198323	-	-	cpsM	dTDP-4-keto-6-deoxyglucose-3,5-epimerase	-	dTDP-4-dehydro-6-deoxy-D-glucose -> dTDP-4-dehydro-6-deoxy-L-mannose
216	lactis		L175538	-	-	upp	uracil phosphoribosyltransferase	-	-
	coli	x	b2498	Upp (b2498)	UPPRT	upp	uracil phosphoribosyltransferase	246	[c] : prpp + ura --> ppi + ump
	plantarum	x	lp_2374	Upp (lp_2374)	UPPRT	upp	uracil phosphoribosyltransferase	327	[c] : prpp + ura --> ppi + ump
	subtilis	x	bsu36890	Upp (BSU36890)	UPPRT	upp	uracil phosphoribosyltransferase	305	[c] : prpp + ura --> ppi + ump
	Oliveira		L175538	-	-	upp	uracil phosphoribosyltransferase	-	uracil + 5-phospho-alpha-D-ribose 1-diphosphate <-> UMP + diphosphate
217	lactis		L140690	-	-	ddl	D-alanine-D-alanine ligase	-	-
	coli	x	b0381	( DdlA (b0381) ) or ( DdlB (b0092) )	ALAALA	ddlA	D-alanine-D-alanine ligase A	238	[c] : (2) ala-D + atp <==> adp + alaala + h + pi
	plantarum	y	lp_2345	DdlA (lp_2345)	ALALAC	ddl	D-alanine--D-alanine ligase	228	[c] : ala-D + atp + lac-D <==> adp + alalac + pi
	subtilis	x	bsu04560	Ddl (BSU04560)	ALAALA	ddl	D-alanyl-D-alanine ligase A	289	[c] : (2) ala-D + atp <==> adp + alaala + h + pi
	Oliveira		L140690	-	-	ddl	D-alanine-D-alanine ligase	-	ATP + 2 D-alanine -> ADP + phosphate + D-alanyl-D-alanine
218	lactis		L179409	-	-	pmi	mannose-6-phosphate isomerase	-	-
	plantarum	x	lp_2384	Pmi (lp_2384)	MAN6PI	pmi	mannose-6-phosphate isomerase	386	[c] : man6p <==> f6p
	subtilis		bsu05870	-	-	ydhS	ydhS	331	-
	subtilis	x	bsu12020	( ManA (BSU12020) ) or ( Pmi (BSU35790) )	MAN6PI	manA	mannose-6-phosphate isomerase	336	[c] : man6p <==> f6p
	subtilis		bsu35790	( ManA (BSU12020) ) or ( Pmi (BSU35790) )	MAN6PI	pmi	mannose-6-phosphate isomerase	320	[c] : man6p <==> f6p
	Oliveira		L179409	-	-	pmi	mannose-6-phosphate isomerase	-	D-mannose 6-phosphate <-> D-fructose 6-phosphate
219	lactis		L0233	-	-	xynT	xyloside transporter	-	-
	coli		b1616	-	-	uidB	glucuronide permease	174	-
	coli		b3876	-	-	yihO	putative permease	149	-
	coli		b3877	-	-	yihP	putative permease	132	-
	plantarum		lp_0331	-	-	-	sugar transport protein	114	-
	plantarum		lp_0975	-	-	xylP2	sugar transport protein	141	-
	subtilis		bsu17570	-	-	xynP	H+-symporter	267	-
	Oliveira		L0233	-	-	xynT	xyloside transporter	-	XYLext + H(+)ext <-> D-xylose + H(+)
220	lactis		L145238	-	-	yleD	sucrose-specific PTS system IIBC component	-	-
	coli	x	b2429	( Crr (b2417) and PtsH (b2415) and PtsI (b2416) and ScrA (b2429) )	SUCpts	yfeV	putative PTS enzyme IIBC component	263	pep[c] + sucr[e] --> pyr[c] + suc6p[c]
	plantarum	x	lp_3522	( EII_suc ( lp_0185 ) or ( lp_3219 ) and Hpr (lp_1273) and PtsI (lp_1274) ) or ( EII_glc ( lp_3520 and lp_3522 ) and Hpr (lp_1273) and PtsI (lp_1274) )	SUCpts	pts32BC	sucrose PTS, EIIBC	606	pep[c] + sucr[e] --> pyr[c] + suc6p[c]
	plantarum	y	lp_3522	( EII_acga_glc (lp_2531) and Hpr (lp_1273) and PtsI (lp_1274) ) or ( EII_glc ( lp_3520 and lp_3522 ) and Hpr (lp_1273) and PtsI (lp_1274) )	GLCpts	pts32BC	sucrose PTS, EIIBC	606	glc-D[e] + pep[c] --> g6p[c] + pyr[c]
	subtilis		bsu01680	-	-	ybbF	ybbF	357	-
	Oliveira		L145238	-	-	yleD	sucrose-specific PTS system IIBC component	-	SUCRext + phosphoenolpyruvate -> sucrose 6-phosphate + pyruvate
	Oliveira		L145238	-	-	yleD	sucrose-specific PTS system IIBC component	-	TRHLext + phosphoenolpyruvate -> trehalose 6-phosphate + pyruvate
221	lactis		L35068	-	-	femD	phosphoglucosamine mutase	-	-
	coli	x	b3176	MrsA (b3176)	PGAMT	glmM	phosphoglucosamine mutase	338	[c] : gam1p <==> gam6p
	plantarum	x	lp_0820	GlmM (lp_0820)	PGAMT	glmM	phosphoglucosamine mutase	547	[c] : gam1p <==> gam6p
	subtilis	x	bsu01770	YbbT (BSU01770)	PGMT	ybbT	ybbT	553	[c] : g1p <==> g6p
	Oliveira		L35068	-	-	femD	phosphoglucosamine mutase	-	D-glucose 1-phosphate <-> D-glucose 6-phosphate
	Oliveira		L35068	-	-	femD	phosphoglucosamine mutase	-	D-glucosamine 1-phosphate <-> D-glucosamine 6-phosphate
222	lactis		L198033	-	-	carB	carbamoylphosphate synthetase	-	-
	coli	x	b0033	Car ( b0032 and b0033 )	CBPS	carB	carbamoyl-phosphate synthase large subunit	984	[c] : (2) atp + gln-L + h2o + hco3 --> (2) adp + cbp + glu-L + (2) h + pi
	plantarum	x	lp_2700	( PyrAAB ( lp_2700 and lp_2701 ) ) or ( CarAB ( lp_0526 and lp_0527 ) )	CBPS	pyrAB	carbamoyl-phosphate synthase, pyrimidine-specific, large chain	1459	[c] : (2) atp + gln-L + h2o + hco3 --> (2) adp + cbp + glu-L + (2) h + pi
	subtilis	x	bsu15520	( CarAB ( BSU11230 and BSU11240 ) ) or ( PyrAAB ( BSU15510 and BSU15520 ) )	CBPS	pyrAB	carbamoyl-phosphate synthetase (catalytic subunit)	1379	[c] : (2) atp + gln-L + h2o + hco3 --> (2) adp + cbp + glu-L + (2) h + pi
	Oliveira		L198033	-	-	carB	carbamoylphosphate synthetase	-	2 ATP + L-glutamine + CO(2) + H(2)O -> 2 ADP + phosphate + L-glutamate + carbamoyl phosphate
223	lactis		L10014	-	-	yebA	mevalonate kinase	-	-
	plantarum	x	lp_1733	MvaK2 (lp_1733)	PMEVK	mvaK2	phosphomevalonate kinase	93.6	[c] : 5pmev + atp --> 5dpmev + adp
	Oliveira		L10014	-	-	yebA	mevalonate kinase	-	ATP + (R)-5-phosphomevalonate -> ADP + (R)-5-diphosphomevalonate
224	lactis		L186258	-	-	preA	prenyl transferase	-	-
	coli	y	b3187	IspB (b3187)	OCTDPS	ispB	octaprenyl-diphosphate synthase	125	[c] : frdp + (5) ipdp --> octdp + (5) ppi
	subtilis	y	bsu22740	HepST ( BSU22760 and BSU22740 )	HEXTT	hepT	heptaprenyl diphosphate synthase component II	148	[c] : hexdp + ipdp --> hepdp + ppi
	Oliveira		L186258	-	-	preA	prenyl transferase	-	4 isopentenyl diphosphate + trans,trans-farnesyl diphosphate -> trans-heptaprenyl diphosphate + 4 diphosphate
225	lactis		L155044	-	-	dcdA	dCMP deaminase	-	-
	plantarum		lp_2130	-	-	comEB	dCMP deaminase	118	-
	subtilis		bsu25580	-	-	comEB	comEB	106	-
	Oliveira		L155044	-	-	dcdA	dCMP deaminase	-	dCMP + H(2)O -> dUMP + NH(3)
226	lactis		L18872	-	-	ptcB	cellobiose-specific PTS system IIB component	-	-
	coli		b1738	-	-	celA	PEP-dependent phosphotransferase enzyme IV for cellobiose, arbutin, and salicin	59.3	-
	plantarum	x	lp_3009	( Hpr (lp_1273) and PtsI (lp_1274) ) or ( EII_celb ( lp_3008 and lp_3009 and lp_3010 ) or ( lp_2780 and lp_2781 ) and Hpr (lp_1273) and PtsI (lp_1274) )	CELBpts	pts23B	cellobiose PTS, EIIB	132	cellb[e] + pep[c] --> 6pgg[c] + pyr[c]
	subtilis		bsu38590	-	-	licB	phosphotransferase system (PTS) lichenan-specific enzyme IIB component	94	-
	Oliveira		L18872	-	-	ptcB	cellobiose-specific PTS system IIB component	-	CELBext + phosphoenolpyruvate -> cellobiose 6-phoshate + pyruvate
227	lactis		L179531	-	-	ispB	heptaprenyl diphosphate synthase component II	-	-
	coli	y	b3187	IspB (b3187)	OCTDPS	ispB	octaprenyl-diphosphate synthase	118	[c] : frdp + (5) ipdp --> octdp + (5) ppi
	plantarum	y	lp_1066	( HepB1 (lp_1066) and HepB2 (lp_1134) and UppS (lp_2051) )	UDCPDPS	hepB1	trans-hexaprenyltranstransferase, component II	254	[c] : frdp + (8) ipdp --> (8) ppi + udcpdp
	subtilis	y	bsu22740	HepST ( BSU22760 and BSU22740 )	HEXTT	hepT	heptaprenyl diphosphate synthase component II	169	[c] : hexdp + ipdp --> hepdp + ppi
	Oliveira		L179531	-	-	ispB	heptaprenyl diphosphate synthase component II	-	4 isopentenyl diphosphate + trans,trans-farnesyl diphosphate -> trans-heptaprenyl diphosphate + 4 diphosphate
228	lactis		L156251	-	-	pstC	phosphate ABC transporter permease protein	-	-
	coli	x	b3726	( PstA (b3726) and PstB (b3725) and PstC (b3727) and PstD (b3728) )	PIabc	pstA	high-affinity phosphate-specific transport system	122	atp[c] + h2o[c] + pi[e] --> adp[c] + h[c] + (2) pi[c]
	plantarum	x	lp_0748	Pst ( lp_0733 and lp_0746 and lp_0747 and lp_0748 and lp_0749 and lp_0750 and lp_0751 )	PIabc	pstC	phosphate ABC transporter, permease protein	357	atp[c] + h2o[c] + pi[e] --> adp[c] + h[c] + (2) pi[c]
	subtilis	x	bsu24970	PstABCS ( BSU24990 and BSU24980 and BSU24970 and BSU24960 and BSU24950 )	PIabc	pstA	phosphate ABC transporter (permease)	312	atp[c] + h2o[c] + pi[e] --> adp[c] + h[c] + (2) pi[c]
	Oliveira		L156251	-	-	pstC	phosphate ABC transporter permease protein	-	Piext + H(+)ext -> phosphate + H(+)
	Oliveira		L156251	-	-	pstC	phosphate ABC transporter permease protein	-	PPiext + H(+)ext -> diphosphate + H(+)
229	lactis		L177520	-	-	celB	cellobiose-specific PTS system IIC component	-	-
	coli		b1737	-	-	celB	PEP-dependent phosphotransferase enzyme II for cellobiose, arbutin, and salicin	229	-
	plantarum		lp_0436	-	-	pts7C	cellobiose PTS, EIIC	381	-
	Oliveira		L177520	-	-	celB	cellobiose-specific PTS system IIC component	-	CELBext + phosphoenolpyruvate -> cellobiose 6-phoshate + pyruvate
230	lactis		L106374	-	-	ylaE	hypothetical protein	-	-
	coli	x	b0639	NadD (b0639)	NMNAT	nadD	NAMN adenylyltransferase	98.6	[c] : atp + h + nmn --> nad + ppi
	coli	x	b0639	NadD (b0639)	NNAT	nadD	NAMN adenylyltransferase	98.6	[c] : atp + h + nicrnt --> dnad + ppi
	plantarum	x	lp_1530	NadD (lp_1530)	NNAT	nadD	nicotinate-nucleotide adenylyltransferase	208	[c] : atp + h + nicrnt --> dnad + ppi
	subtilis	x	bsu25640	YqeJ (BSU25640)	NNAT	yqeJ	yqeJ	189	[c] : atp + h + nicrnt --> dnad + ppi
	Oliveira		L106374	-	-	ylaE	hypothetical protein	-	nicotinamide ribonucleotide + ATP -> NAD(+) + diphosphate
	Oliveira		L106374	-	-	ylaE	hypothetical protein	-	nicotinate ribonucleotide + ATP <-> deamido-NAD(+) + diphosphate
231	lactis		L86157	-	-	rbsK	ribokinase	-	-
	coli	x	b3752	RbsK (b3752)	RBK	rbsK	ribokinase	157	[c] : atp + rib-D --> adp + h + r5p
	plantarum	x	lp_0500	( RbsK3 (lp_3660) ) or ( RbsK1 (lp_0500) ) or ( RbsK2 (lp_2251) )	RBK	rbsK1	ribokinase	184	[c] : atp + rib-D --> adp + h + r5p
	plantarum	y	lp_0500	( RbsK1 (lp_0500) ) or ( RbsK2 (lp_2251) ) or ( RbsK3 (lp_3660) )	DRBK	rbsK1	ribokinase	184	[c] : atp + drib --> 2dr5p + adp + h
	subtilis	x	bsu35920	RbsK (BSU35920)	RBK	rbsK	ribokinase	252	[c] : atp + rib-D --> adp + h + r5p
	Oliveira		L86157	-	-	rbsK	ribokinase	-	ATP + D-ribose -> ADP + D-ribose 5-phosphate
232	lactis		L176399	-	-	nah	Na+/H+ antiporter	-	-
	coli		b0047	-	-	kefC	K+ efflux antiporter, glutathione-regulated	105	-
	coli		b0478	-	-	ybaL	putative transport protein	116	-
	coli		b3350	-	-	kefB	K+ efflux; NEM-activable K+/H+ antiporter	112	-
	plantarum		lp_0400	-	-	napA1	Na(+)/H(+) antiporter	287	-
	plantarum		lp_2827	-	-	napA3	Na(+)/H(+) antiporter	298	-
	plantarum		lp_3565	-	-	napA4	Na(+)/H(+) antiporter	265	-
	subtilis		bsu11640	-	-	yjbQ	yjbQ	142	-
	Oliveira		L176399	-	-	nah	Na+/H+ antiporter	-	Na(+)ext + H(+) <-> Na(+) + H(+)ext
233	lactis		L196579	-	-	noxE	NADH oxidase	-	-
	coli		b2711	-	-	ygbD	putative oxidoreductase	97.4	-
	plantarum	y	lp_0760	( Nox1 (lp_0760) ) or ( Nox2 (lp_0766) ) or ( Nox3 (lp_1925) ) or ( Nox4 (lp_1941) ) or ( Nox5 (lp_3449) ) or ( Nox6 (lp_1350) )	NOX1	nox1	NADH oxidase	259	[c] : h + nadh + o2 --> h2o2 + nad
	plantarum	x	lp_0760	( Nox1 (lp_0760) ) or ( Nox2 (lp_0766) ) or ( Nox3 (lp_1925) ) or ( Nox4 (lp_1941) ) or ( Nox5 (lp_3449) ) or ( Nox6 (lp_1350) )	NOX2	nox1	NADH oxidase	259	[c] : (2) h + (2) nadh + o2 --> (2) h2o + (2) nad
	plantarum		lp_0766	( Nox1 (lp_0760) ) or ( Nox2 (lp_0766) ) or ( Nox3 (lp_1925) ) or ( Nox4 (lp_1941) ) or ( Nox5 (lp_3449) ) or ( Nox6 (lp_1350) )	NOX1	nox2	NADH oxidase	249	[c] : h + nadh + o2 --> h2o2 + nad
	plantarum		lp_0766	( Nox1 (lp_0760) ) or ( Nox2 (lp_0766) ) or ( Nox3 (lp_1925) ) or ( Nox4 (lp_1941) ) or ( Nox5 (lp_3449) ) or ( Nox6 (lp_1350) )	NOX2	nox2	NADH oxidase	249	[c] : (2) h + (2) nadh + o2 --> (2) h2o + (2) nad
	plantarum		lp_1941	( Nox1 (lp_0760) ) or ( Nox2 (lp_0766) ) or ( Nox3 (lp_1925) ) or ( Nox4 (lp_1941) ) or ( Nox5 (lp_3449) ) or ( Nox6 (lp_1350) )	NOX1	nox4	NADH oxidase	263	[c] : h + nadh + o2 --> h2o2 + nad
	plantarum		lp_1941	( Nox1 (lp_0760) ) or ( Nox2 (lp_0766) ) or ( Nox3 (lp_1925) ) or ( Nox4 (lp_1941) ) or ( Nox5 (lp_3449) ) or ( Nox6 (lp_1350) )	NOX2	nox4	NADH oxidase	263	[c] : (2) h + (2) nadh + o2 --> (2) h2o + (2) nad
	plantarum	y	lp_2544	( Npr2 (lp_2544) ) or ( Npr1 (lp_1445) )	NPR	npr2	NADH peroxidase	247	[c] : h + h2o2 + nadh --> (2) h2o + nad
	plantarum		lp_3449	( Nox1 (lp_0760) ) or ( Nox2 (lp_0766) ) or ( Nox3 (lp_1925) ) or ( Nox4 (lp_1941) ) or ( Nox5 (lp_3449) ) or ( Nox6 (lp_1350) )	NOX1	nox5	NADH oxidase	291	[c] : h + nadh + o2 --> h2o2 + nad
	plantarum		lp_3449	( Nox1 (lp_0760) ) or ( Nox2 (lp_0766) ) or ( Nox3 (lp_1925) ) or ( Nox4 (lp_1941) ) or ( Nox5 (lp_3449) ) or ( Nox6 (lp_1350) )	NOX2	nox5	NADH oxidase	291	[c] : (2) h + (2) nadh + o2 --> (2) h2o + (2) nad
	Oliveira		L196579	-	-	noxE	NADH oxidase	-	1/2 O(2) + NADH + H(+) -> H(2)O + NAD(+)
234	lactis		L134450	-	-	glmU	UDP-N-acetylglucosamine pyrophosphorylase	-	-
	coli	x	b3730	GlmUec (b3730)	G1PACT	glmU	N-acetyl glucosamine-1-phosphate uridyltransferase	346	[c] : accoa + gam1p --> acgam1p + coa + h
	coli	x	b3730	GlmUec (b3730)	UAGDP	glmU	N-acetyl glucosamine-1-phosphate uridyltransferase	346	[c] : acgam1p + h + utp --> ppi + uacgam
	plantarum	x	lp_0467	GlmU (lp_0467)	UAGDP	glmU	UDP-N-acetylglucosamine pyrophosphorylase	483	[c] : acgam1p + h + utp --> ppi + uacgam
	plantarum	x	lp_0467	GlmU (lp_0467)	G1PACT	glmU	UDP-N-acetylglucosamine pyrophosphorylase	483	[c] : accoa + gam1p --> acgam1p + coa + h
	subtilis	x	bsu00500	GcaD (BSU00500)	UAGDP	gcaD	UDP-N-acetylglucosamine pyrophosphorylase	481	[c] : acgam1p + h + utp --> ppi + uacgam
	Oliveira		L134450	-	-	glmU	UDP-N-acetylglucosamine pyrophosphorylase	-	D-glucosamine 1-phosphate + acetyl-CoA -> N-acetyl-alpha-D-glucosamine 1-phosphate + CoA
	Oliveira		L134450	-	-	glmU	UDP-N-acetylglucosamine pyrophosphorylase	-	UTP + N-acetyl-alpha-D-glucosamine 1-phosphate <-> diphosphate + UDP-N-acetyl-D-glucosamine
235	lactis		L179659	-	-	bglS	beta-glucosidase A	-	-
	subtilis		bsu03410	-	-	yckE	yckE	617	-
	Oliveira		L179659	-	-	bglS	beta-glucosidase A	-	gentobiose + H(2)O -> 2 beta-D-glucose
	Oliveira		L179659	-	-	bglS	beta-glucosidase A	-	cellobiose + H(2)O -> 2 beta-D-glucose
236	lactis		L55758	-	-	adhA	alcohol dehydrogenase	-	-
	coli		b1478	-	-	adhP	alcohol dehydrogenase	432	-
	plantarum		lp_3054	-	-	-	aryl-alcohol dehydrogenase	128	-
	subtilis	y	bsu27010	AdhAB ( BSU26970 and BSU27010 )	ALCD2y	adhA	NADP-dependent alcohol dehydrogenase	174	[c] : etoh + nadp <==> acald + h + nadph
	Oliveira		L55758	-	-	adhA	alcohol dehydrogenase	-	acetaldehyde + NADH + H(+) -> ethanol + NAD(+)
237	lactis		L142159	-	-	ldhX	L-lactate dehydrogenase	-	-
	Oliveira		L142159	-	-	ldhX	L-lactate dehydrogenase	-	pyruvate + NADH + H(+) <-> (S)-lactate + NAD(+)
238	lactis		L138640	-	-	ipd	indole-3-pyruvate decarboxylase	-	-
	Oliveira		L138640	-	-	ipd	indole-3-pyruvate decarboxylase	-	indol-3-pyruvate -> indol-3-acetaldehyde + CO(2)
239	lactis		L22116	-	-	bglA	phospho-beta-glucosidase	-	-
	coli	x	b2901	BglA (b2901)	AB6PGH	bglA	6-phospho-beta-glucosidase A; cryptic	615	[c] : arbt6p + h2o --> g6p + hqn
	plantarum	x	lp_2777	( Pbg6 (lp_3011) ) or ( Pbg1 (lp_0440) ) or ( Pbg4 (lp_2777) ) or ( Pbg5 (lp_2778) )	PGGH	pbg4	6-phospho-beta-glucosidase	681	[c] : 6pgg + h2o --> g6p + glc-D
	subtilis		bsu40110	-	-	bglA	6-phospho-beta-glucosidase	644	-
	Oliveira		L22116	-	-	bglA	phospho-beta-glucosidase	-	6-phospho-beta-D-glucoside-(1,4)-D-glucose + H(2)O -> D-glucose 6-phosphate + D-glucose
	Oliveira		L22116	-	-	bglA	phospho-beta-glucosidase	-	salicin 6-phosphate + H(2)O -> beta-D-glucose 6-phosphate + 2-(hydroxymethyl)phenol
	Oliveira		L22116	-	-	bglA	phospho-beta-glucosidase	-	arbutin 6-phosphate + H(2)O -> beta-D-glucose 6-phosphate + hydroquinone
240	lactis		L0008	-	-	enoB	2-phosphoglycerate dehydratase	-	-
	plantarum	x	lp_1920	( EnoA1 (lp_0792) ) or ( EnoA2 (lp_1920) )	ENO	enoA2	phosphopyruvate hydratase	533	[c] : 2pg <==> h2o + pep
	Oliveira		L0008	-	-	enoB	2-phosphoglycerate dehydratase	-	2-phospho-D-glycerate <-> phosphoenolpyruvate + H(2)O
241	lactis		L0294	-	-	nrdE	ribonucleoside-diphosphate reductase alpha chain	-	-
	coli	x	b2675	( NrdA ( b2234 and b2235 ) ) or ( NrdE ( b2675 and b2676 ) )	RNDR3	nrdE	ribonucleoside-diphosphate reductase 2, alpha subunit	675	[c] : cdp + trdrd --> dcdp + h2o + trdox
	plantarum	x	lp_0693	NrdEF ( lp_0692 and lp_0693 )	RNDR3	nrdE	ribonucleoside-diphosphate reductase, alpha chain	999	[c] : cdp + trdrd --> dcdp + h2o + trdox
	plantarum	x	lp_0693	NrdEF ( lp_0692 and lp_0693 )	RNDR1	nrdE	ribonucleoside-diphosphate reductase, alpha chain	999	[c] : adp + trdrd --> dadp + h2o + trdox
	plantarum	x	lp_0693	NrdEF ( lp_0692 and lp_0693 )	RNDR2	nrdE	ribonucleoside-diphosphate reductase, alpha chain	999	[c] : gdp + trdrd --> dgdp + h2o + trdox
	plantarum	x	lp_0693	NrdEF ( lp_0692 and lp_0693 )	RNDR4	nrdE	ribonucleoside-diphosphate reductase, alpha chain	999	[c] : trdrd + udp --> dudp + h2o + trdox
	subtilis	x	bsu17380	NrdEF ( BSU17380 and BSU17390 )	RNDR1	nrdE	ribonucleoside-diphosphate reductase (major subunit)	635	[c] : adp + trdrd --> dadp + h2o + trdox
	subtilis	x	bsu17380	NrdEF ( BSU17380 and BSU17390 )	RNDR2	nrdE	ribonucleoside-diphosphate reductase (major subunit)	635	[c] : gdp + trdrd --> dgdp + h2o + trdox
	subtilis	x	bsu17380	NrdEF ( BSU17380 and BSU17390 )	RNDR3	nrdE	ribonucleoside-diphosphate reductase (major subunit)	635	[c] : cdp + trdrd --> dcdp + h2o + trdox
	subtilis	x	bsu17380	NrdEF ( BSU17380 and BSU17390 )	RNDR4	nrdE	ribonucleoside-diphosphate reductase (major subunit)	635	[c] : trdrd + udp --> dudp + h2o + trdox
	subtilis		bsu20060	-	-	yosN	yosN	651	-
	Oliveira		L0294	-	-	nrdE	ribonucleoside-diphosphate reductase alpha chain	-	ADP + reduced thioredoxin -> dADP + oxidized thioredoxin + H(2)O
	Oliveira		L0294	-	-	nrdE	ribonucleoside-diphosphate reductase alpha chain	-	GDP + reduced thioredoxin -> dGDP + oxidized thioredoxin + H(2)O
	Oliveira		L0294	-	-	nrdE	ribonucleoside-diphosphate reductase alpha chain	-	CDP + reduced thioredoxin -> dCDP + oxidized thioredoxin + H(2)O
	Oliveira		L0294	-	-	nrdE	ribonucleoside-diphosphate reductase alpha chain	-	UDP + reduced thioredoxin -> dUDP + oxidized thioredoxin + H(2)O
242	lactis		L0295	-	-	nrdF	ribonucleoside-diphosphate reductase beta chain	-	-
	coli	x	b2676	( NrdA ( b2234 and b2235 ) ) or ( NrdE ( b2675 and b2676 ) )	RNDR3	nrdF	ribonucleoside-diphosphate reductase 2, beta chain, frag	315	[c] : cdp + trdrd --> dcdp + h2o + trdox
	plantarum	x	lp_0692	NrdEF ( lp_0692 and lp_0693 )	RNDR3	nrdF	ribonucleoside-diphosphate reductase, beta chain	448	[c] : cdp + trdrd --> dcdp + h2o + trdox
	plantarum	x	lp_0692	NrdEF ( lp_0692 and lp_0693 )	RNDR1	nrdF	ribonucleoside-diphosphate reductase, beta chain	448	[c] : adp + trdrd --> dadp + h2o + trdox
	plantarum	x	lp_0692	NrdEF ( lp_0692 and lp_0693 )	RNDR2	nrdF	ribonucleoside-diphosphate reductase, beta chain	448	[c] : gdp + trdrd --> dgdp + h2o + trdox
	plantarum	x	lp_0692	NrdEF ( lp_0692 and lp_0693 )	RNDR4	nrdF	ribonucleoside-diphosphate reductase, beta chain	448	[c] : trdrd + udp --> dudp + h2o + trdox
	subtilis	x	bsu17390	NrdEF ( BSU17380 and BSU17390 )	RNDR1	nrdF	ribonucleoside-diphosphate reductase (minor subunit)	269	[c] : adp + trdrd --> dadp + h2o + trdox
	subtilis	x	bsu17390	NrdEF ( BSU17380 and BSU17390 )	RNDR2	nrdF	ribonucleoside-diphosphate reductase (minor subunit)	269	[c] : gdp + trdrd --> dgdp + h2o + trdox
	subtilis	x	bsu17390	NrdEF ( BSU17380 and BSU17390 )	RNDR3	nrdF	ribonucleoside-diphosphate reductase (minor subunit)	269	[c] : cdp + trdrd --> dcdp + h2o + trdox
	subtilis	x	bsu17390	NrdEF ( BSU17380 and BSU17390 )	RNDR4	nrdF	ribonucleoside-diphosphate reductase (minor subunit)	269	[c] : trdrd + udp --> dudp + h2o + trdox
	subtilis		bsu20040	-	-	yosP	yosP	253	-
	Oliveira		L0295	-	-	nrdF	ribonucleoside-diphosphate reductase beta chain	-	ADP + reduced thioredoxin -> dADP + oxidized thioredoxin + H(2)O
	Oliveira		L0295	-	-	nrdF	ribonucleoside-diphosphate reductase beta chain	-	GDP + reduced thioredoxin -> dGDP + oxidized thioredoxin + H(2)O
	Oliveira		L0295	-	-	nrdF	ribonucleoside-diphosphate reductase beta chain	-	CDP + reduced thioredoxin -> dCDP + oxidized thioredoxin + H(2)O
	Oliveira		L0295	-	-	nrdF	ribonucleoside-diphosphate reductase beta chain	-	UDP + reduced thioredoxin -> dUDP + oxidized thioredoxin + H(2)O
243	lactis		L160092	-	-	pbuX	xanthine permease	-	-
	coli		b2888	-	-	ygfU	putative permease	295	-
	plantarum	x	lp_2710	PbuX (lp_2710)	XANt2	pucK	xanthine / uracil transport protein	481	h[e] + xan[e] --> h[c] + xan[c]
	subtilis	x	bsu22060	PbuX (BSU22060)	XANt2	pbuX	xanthine permease	408	h[e] + xan[e] --> h[c] + xan[c]
	subtilis		bsu32430	-	-	pucJ	uric acid permease	385	-
	subtilis		bsu32440	-	-	pucK	uric acid permease	407	-
	Oliveira		L160092	-	-	pbuX	xanthine permease	-	XANext + H(+)ext <-> xanthine + H(+)
244	lactis		L158710	-	-	purH	bifunctional purine biosynthesis protein PurH	-	-
	coli	x	b4006	PurH (b4006)	AICART	purH	phosphoribosylaminoimidazolecarboxamideformyltra nsferase = AICAR formyltransferase; IMP cyclohydrolase	461	[c] : 10fthf + aicar <==> fprica + thf
	coli	x	b4006	PurH (b4006)	IMPC	purH	phosphoribosylaminoimidazolecarboxamideformyltra nsferase = AICAR formyltransferase; IMP cyclohydrolase	461	[c] : h2o + imp <==> fprica
	plantarum	x	lp_2720	PurH (lp_2720)	AICART	purH	bifunctional protein: phosphoribosylaminoimidazolecarboxamide formyltransferase; IMP cyclohydrolase	585	[c] : 10fthf + aicar <==> fprica + thf
	plantarum	x	lp_2720	PurH (lp_2720)	IMPC	purH	bifunctional protein: phosphoribosylaminoimidazolecarboxamide formyltransferase; IMP cyclohydrolase	585	[c] : h2o + imp <==> fprica
	subtilis	x	bsu06520	PurH (BSU06520)	AICART	purH	inosine-monophosphate cyclohydrolase	589	[c] : 10fthf + aicar <==> fprica + thf
	subtilis	x	bsu06520	PurH (BSU06520)	IMPC	purH	inosine-monophosphate cyclohydrolase	589	[c] : h2o + imp <==> fprica
	Oliveira		L158710	-	-	purH	bifunctional purine biosynthesis protein PurH	-	10-formyltetrahydrofolate + AICAR -> tetrahydrofolate + 5-formamido-1-(5-phospho-D-ribosyl)imidazole-4-carboxamide
	Oliveira		L158710	-	-	purH	bifunctional purine biosynthesis protein PurH	-	5-formamido-1-(5-phospho-D-ribosyl)imidazole-4-carboxamide <-> IMP + H(2)O
245	lactis		L181692	-	-	pyrF	orotidine-phosphate decarboxylase	-	-
	coli	x	b1281	PyrF (b1281)	OMPDC	pyrF	orotidine-5'-phosphate decarboxylase	189	[c] : h + orot5p --> co2 + ump
	plantarum	x	lp_2698	PyrF (lp_2698)	OMPDC	pyrF	orotidine-5'-phosphate decarboxylase	239	[c] : h + orot5p --> co2 + ump
	subtilis	x	bsu15550	PyrF (BSU15550)	OMPDC	pyrF	orotidine 5'-phosphate decarboxylase	243	[c] : h + orot5p --> co2 + ump
	Oliveira		L181692	-	-	pyrF	orotidine-phosphate decarboxylase	-	orotidine 5-phosphate -> UMP + CO(2)
246	lactis		L182559	-	-	thyA	thymidylate synthase	-	-
	coli	x	b2827	ThyA (b2827)	TMDS	thyA	thymidylate synthetase	94.7	[c] : dump + mlthf --> dhf + dtmp
	plantarum	x	lp_1870	ThyA (lp_1870)	TMDS	thyA	thymidylate synthase	72.8	[c] : dump + mlthf --> dhf + dtmp
	subtilis	x	bsu17680	( ThyA (BSU17680) ) or ( ThyB (BSU21820) )	TMDS	thyA	thymidylate synthase A	132	[c] : dump + mlthf --> dhf + dtmp
	subtilis		bsu21820	( ThyA (BSU17680) ) or ( ThyB (BSU21820) )	TMDS	thyB	thymidylate synthase B	94	[c] : dump + mlthf --> dhf + dtmp
	Oliveira		L182559	-	-	thyA	thymidylate synthase	-	5,10-methylenetetrahydrofolate + dUMP <-> dihydrofolate + dTMP
247	lactis		L25614	-	-	prsA	ribose-phosphate pyrophosphokinase	-	-
	coli	x	b1207	PrsA (b1207)	PRPPS	prsA	phosphoribosylpyrophosphate synthetase	306	[c] : atp + r5p <==> amp + h + prpp
	plantarum	x	lp_0471	( Prs1 (lp_0471) ) or ( Prs2 (lp_2166) )	PRPPS	prs1	ribose-phosphate pyrophosphokinase	425	[c] : atp + r5p <==> amp + h + prpp
	subtilis	x	bsu00510	Prs (BSU00510)	PRPPS	prs	phosphoribosylpyrophosphate synthetase	417	[c] : atp + r5p <==> amp + h + prpp
	Oliveira		L25614	-	-	prsA	ribose-phosphate pyrophosphokinase	-	dATP + D-ribose 5-phosphate -> dAMP + 5-phospho-alpha-D-ribose 1-diphosphate
248	lactis		L182555	-	-	pydB	dihydroorotate dehydrogenase B	-	-
	coli		b2147	-	-	yeiA	putative oxidoreductase	114	-
	plantarum	x	lp_2699	PyrD (lp_2699)	DHORD6	pyrD	dihydroorotate oxidase	354	[c] : dhor-S + nad <==> h + nadh + orot
	subtilis	x	bsu15540	PyrDK ( BSU15530 and BSU15540 )	DHORD1	pyrD	dihydroorotate dehydrogenase (catalytic subunit)	420	[c] : dhor-S + o2 <==> h2o2 + orot
	Oliveira		L182555	-	-	pydB	dihydroorotate dehydrogenase B	-	(S)-dihydroorotate + O(2) -> orotate + H(2)O(2)
	Oliveira		L182555	-	-	pydB	dihydroorotate dehydrogenase B	-	(S)-dihydroorotate + NAD(+) <-> orotate + NADH + H(+)
249	lactis		L194050	-	-	noxC	NADH oxidase	-	-
	coli	y	b3365	NirBD ( b3365 and b3366 )	NTRIR2x	nirB	nitrite reductase (NAD(P)H) subunit	100	[c] : (5) h + (3) nadh + no2 --> (2) h2o + (3) nad + nh4
	plantarum	y	lp_1925	( Nox1 (lp_0760) ) or ( Nox2 (lp_0766) ) or ( Nox3 (lp_1925) ) or ( Nox4 (lp_1941) ) or ( Nox5 (lp_3449) ) or ( Nox6 (lp_1350) )	NOX1	nox3	NADH oxidase (putative)	395	[c] : h + nadh + o2 --> h2o2 + nad
	plantarum	x	lp_1925	( Nox1 (lp_0760) ) or ( Nox2 (lp_0766) ) or ( Nox3 (lp_1925) ) or ( Nox4 (lp_1941) ) or ( Nox5 (lp_3449) ) or ( Nox6 (lp_1350) )	NOX2	nox3	NADH oxidase (putative)	395	[c] : (2) h + (2) nadh + o2 --> (2) h2o + (2) nad
	subtilis	y	bsu03300	NasDE ( BSU03300 and BSU03290 )	NTRIRx	nasD	assimilatory nitrite reductase (subunit)	116	[c] : (4) h + (3) nadh + no2 --> h2o + (3) nad + nh4oh
	subtilis	y	bsu03300	NasDE ( BSU03300 and BSU03290 )	NTRIRy	nasD	assimilatory nitrite reductase (subunit)	116	[c] : (4) h + (3) nadph + no2 --> h2o + (3) nadp + nh4oh
	subtilis	y	bsu03320	( NarGHIJ ( BSU37280 and BSU37270 and BSU37260 and BSU37250 ) ) or ( NasBC ( BSU03320 and BSU03310 ) )	NTRARx	nasB	assimilatory nitrate reductase (electron transfer subunit)	122	[c] : h + nadh + no3 --> h2o + nad + no2
	subtilis	y	bsu03320	( NarGHIJ ( BSU37280 and BSU37270 and BSU37260 and BSU37250 ) ) or ( NasBC ( BSU03320 and BSU03310 ) )	NTRARy	nasB	assimilatory nitrate reductase (electron transfer subunit)	122	[c] : h + nadph + no3 --> h2o + nadp + no2
	Oliveira		L194050	-	-	noxC	NADH oxidase	-	1/2 O(2) + NADH + H(+) -> H(2)O + NAD(+)
250	lactis		L0203	-	-	nadE	NAD-synthetase	-	-
	coli	x	b1740	NadEec (b1740)	NADS1	nadE	NAD synthetase, prefers NH3 over glutamine	362	[c] : atp + dnad + nh4 --> amp + h + nad + ppi
	plantarum	x	lp_0566	NadE (lp_0566)	NADS1	nadE	NAD synthase	355	[c] : atp + dnad + nh4 --> amp + h + nad + ppi
	subtilis	x	bsu03130	NadE (BSU03130)	NADS1	nadE	NH3-dependent NAD+ synthetase	300	[c] : atp + dnad + nh4 --> amp + h + nad + ppi
	Oliveira		L0203	-	-	nadE	NAD-synthetase	-	ATP + deamido-NAD(+) + L-glutamine + H(2)O -> AMP + diphosphate + NAD(+) + L-glutamate
251	lactis		L0202	-	-	thiD2	phosphomethylpyrimidine kinase	-	-
	subtilis	x	bsu38020	ThiD (BSU38020)	PMPK	thiD	phosphomethylpyrimidine kinase	160	[c] : 4ampm + atp --> 2mahmp + adp
	Oliveira		L0202	-	-	thiD2	phosphomethylpyrimidine kinase	-	ATP + 4-amino-2-methyl-5-phosphomethylpyrimidine -> ADP + 4-amino-2-methyl-5-diphosphomethylpyrimidine
252	lactis		L0201	-	-	thiE	thiamin-phosphate pyrophosphorylase	-	-
	coli	x	b3993	ThiE (b3993)	TMPPP	thiE	thiamin-phosphate synthase (thiamine-phosphate pyrophosphorylase)	78.6	[c] : 2mahmp + 4mpetz + h --> ppi + thmmp
	plantarum	x	lp_0115	ThiE (lp_0115)	TMPPP	thiE	thiamine-phosphate pyrophosphorylase	152	[c] : 2mahmp + 4mpetz + h --> ppi + thmmp
	subtilis	x	bsu38290	ThiE (BSU38290)	TMPPP	thiE	thiamine-phosphate pyrophosphorylase	145	[c] : 2mahmp + 4mpetz + h --> ppi + thmmp
	Oliveira		L0201	-	-	thiE	thiamin-phosphate pyrophosphorylase	-	4-amino-2-methyl-5-diphosphomethylpyrimidine + 4-methyl-5-(2- phosphoethyl)-thiazole -> diphosphate + thiamine monophosphate
253	lactis		L0200	-	-	thiD1	phosphomethylpyrimidine kinase	-	-
	coli	x	b2103	( ThiDec (b2103) ) or ( PdxK (b2418) )	HMPK1	thiD	phosphomethylpyrimidine kinase	182	[c] : 4ahmmp + atp --> 4ampm + adp + h
	coli	y	b2103	ThiDec (b2103)	PMPK	thiD	phosphomethylpyrimidine kinase	182	[c] : 4ampm + atp --> 2mahmp + adp
	plantarum	y	lp_0114	ThiD (lp_0114)	PMPK	thiD	phosphomethylpyrimidine kinase	248	[c] : 4ampm + atp --> 2mahmp + adp
	plantarum	x	lp_0114	ThiD (lp_0114)	HMPK1	thiD	phosphomethylpyrimidine kinase	248	[c] : 4ahmmp + atp --> 4ampm + adp + h
	subtilis		bsu11710	-	-	yjbV	yjbV	187	-
	Oliveira		L0200	-	-	thiD1	phosphomethylpyrimidine kinase	-	ATP + 4-amino-2-methyl-5-phosphomethylpyrimidine -> ADP + 4-amino-2-methyl-5-diphosphomethylpyrimidine
254	lactis		L0063	-	-	aroF	Tyr-sensitive phospho-2-dehydro-deoxyheptonate aldolase	-	-
	coli	x	b0754	( AroF (b2601) ) or ( AroGec (b0754) ) or ( AroH (b1704) )	DAHPS	aroG	3-deoxy-D-arabinoheptulosonate-7-phosphate synthase (DAHP synthetase, phenylalanine repressible)	200	[c] : e4p + h2o + pep --> 2dda7p + pi
	coli		b1704	( AroF (b2601) ) or ( AroGec (b0754) ) or ( AroH (b1704) )	DAHPS	aroH	3-deoxy-D-arabinoheptulosonate-7-phosphate synthase (DAHP synthetase, tryptophan repressible)	198	[c] : e4p + h2o + pep --> 2dda7p + pi
	coli		b2601	( AroF (b2601) ) or ( AroGec (b0754) ) or ( AroH (b1704) )	DAHPS	aroF	3-deoxy-D-arabinoheptulosonate-7-phosphate synthase (DAHP synthetase, tyrosine repressible)	201	[c] : e4p + h2o + pep --> 2dda7p + pi
	Oliveira		L0063	-	-	aroF	Tyr-sensitive phospho-2-dehydro-deoxyheptonate aldolase	-	phosphoenolpyruvate + D-erythrose 4-phosphate + H(2)O -> 2-dehydro-3-deoxy-D-arabino-heptonate 7-phosphate + phosphate
255	lactis		L0062	-	-	aroD	3-dehydroquinate dehydratase	-	-
	coli	x	b1693	AroD (b1693)	DHQD	aroD	3-dehydroquinate dehydratase	112	[c] : 3dhq <==> 3dhsk + h2o
	plantarum	x	lp_3493	( AroC1 (lp_2798) ) or ( AroC2 (lp_3493) )	DHQD	aroC2	3-dehydroquinate dehydratase	104	[c] : 3dhq <==> 3dhsk + h2o
	subtilis	x	bsu23080	AroC (BSU23080)	DHQD	aroC	3-dehydroquinate dehydratase	127	[c] : 3dhq <==> 3dhsk + h2o
	Oliveira		L0062	-	-	aroD	3-dehydroquinate dehydratase	-	3-dehydroquinate <-> 5-dehydroshikimate + H(2)O
256	lactis		L0061	-	-	aroE	shikimate 5-dehydrogenase	-	-
	coli	x	b1692	( AroEec (b3281) ) or ( YdiB (b1692) )	SHK3D	ydiB	putative oxidoreductase	189	[c] : 3dhsk + h + nadph <==> nadp + skm
	plantarum	x	lp_1084	( AroD1 (lp_1084) ) or ( AroD3 (lp_3498) ) or ( AroD4 (lp_3499) ) or ( AroD2 (lp_3494) )	SHK3D	aroD1	shikimate 5-dehydrogenase	211	[c] : 3dhsk + h + nadph <==> nadp + skm
	subtilis	x	bsu25660	AroD (BSU25660)	SHK3D	aroD	shikimate 5-dehydrogenase	147	[c] : 3dhsk + h + nadph <==> nadp + skm
	Oliveira		L0061	-	-	aroE	shikimate 5-dehydrogenase	-	5-dehydroshikimate + NADPH + H(+) <-> shikimate + NADP(+)
257	lactis		L0060	-	-	aroB	3-dehydroquinate synthase	-	-
	coli	x	b3389	AroB (b3389)	DHQS	aroB	3-dehydroquinate synthase	215	[c] : 2dda7p --> 3dhq + pi
	plantarum	x	lp_1086	AroB (lp_1086)	DHQS	aroB	3-dehydroquinate synthase	260	[c] : 2dda7p --> 3dhq + pi
	subtilis	x	bsu22700	AroB (BSU22700)	DHQS	aroB	3-dehydroquinate synthase	216	[c] : 2dda7p --> 3dhq + pi
	Oliveira		L0060	-	-	aroB	3-dehydroquinate synthase	-	2-dehydro-3-deoxy-D-arabino-heptonate 7-phosphate -> 3-dehydroquinate + phosphate
258	lactis		L140714	-	-	adk	adenylate kinase	-	-
	coli	x	b0474	Adk (b0474)	ADK1	adk	adenylate kinase activity; pleiotropic effects on glycerol-3-phosphate acyltransferase activity	184	[c] : amp + atp <==> (2) adp
	coli	y	b0474	Adk (b0474)	ADK3	adk	adenylate kinase activity; pleiotropic effects on glycerol-3-phosphate acyltransferase activity	184	[c] : amp + gtp <==> adp + gdp
	coli	y	b0474	Adk (b0474)	ADK4	adk	adenylate kinase activity; pleiotropic effects on glycerol-3-phosphate acyltransferase activity	184	[c] : amp + itp <==> adp + idp
	coli	y	b0474	Adk (b0474)	ADNK1	adk	adenylate kinase activity; pleiotropic effects on glycerol-3-phosphate acyltransferase activity	184	[c] : adn + atp --> adp + amp + h
	coli	x	b0474	Adk (b0474)	DADK	adk	adenylate kinase activity; pleiotropic effects on glycerol-3-phosphate acyltransferase activity	184	[c] : atp + damp <==> adp + dadp
	plantarum	x	lp_1058	Adk (lp_1058)	ADK1	adk	adenylate kinase	287	[c] : amp + atp <==> (2) adp
	plantarum	y	lp_1058	Adk (lp_1058)	ADK2	adk	adenylate kinase	287	[c] : amp + pppi <==> adp + ppi
	subtilis	x	bsu01370	Adk (BSU01370)	ADK1	adk	adenylate kinase	264	[c] : amp + atp <==> (2) adp
	subtilis	y	bsu01370	Adk (BSU01370)	ADK2	adk	adenylate kinase	264	[c] : amp + pppi <==> adp + ppi
	Oliveira		L140714	-	-	adk	adenylate kinase	-	ATP + AMP <-> ADP + ADP
	Oliveira		L140714	-	-	adk	adenylate kinase	-	ATP + dAMP <-> ADP + dADP
259	lactis		L0066	-	-	hisG	ATP phosphoribosyltransferase	-	-
	coli	x	b2019	HisG (b2019)	ATPPRT	hisG	ATP phosphoribosyltransferase	85.1	[c] : atp + prpp --> ppi + prbatp
	plantarum	x	lp_2560	HisG (lp_2560)	ATPPRT	hisG	ATP phosphoribosyltransferase	147	[c] : atp + prpp --> ppi + prbatp
	subtilis	x	bsu34920	HisG1 (BSU34920)	ATPPRT	hisG	ATP phosphoribosyltransferase	133	[c] : atp + prpp --> ppi + prbatp
	Oliveira		L0066	-	-	hisG	ATP phosphoribosyltransferase	-	ATP + 5-phospho-alpha-D-ribose 1-diphosphate <-> 1-(5-phospho-D-ribosyl)-ATP + diphosphate
260	lactis		L0065	-	-	hisC	histidinol-phosphate aminotransferase	-	-
	coli	x	b2021	HisC (b2021)	HSTPT	hisC	histidinol-phosphate aminotransferase	118	[c] : glu-L + imacp --> akg + h + hisp
	plantarum	x	lp_2551	HisC (lp_2551)	HSTPT	hisC	histidinol-phosphate aminotransferase	128	[c] : glu-L + imacp --> akg + h + hisp
	plantarum	y	lp_2551	HisC (lp_2551)	TYRTA	hisC	histidinol-phosphate aminotransferase	128	[c] : akg + tyr-L <==> 34hpp + glu-L
	plantarum	y	lp_2551	HisC (lp_2551)	PHETA1	hisC	histidinol-phosphate aminotransferase	128	[c] : akg + phe-L <==> glu-L + phpyr
	subtilis	x	bsu22620	HisC (BSU22620)	HSTPT	hisC	histidinol-phosphate aminotransferase	119	[c] : glu-L + imacp --> akg + h + hisp
	subtilis	y	bsu22620	HisC (BSU22620)	PHETA1	hisC	histidinol-phosphate aminotransferase	119	[c] : akg + phe-L <==> glu-L + phpyr
	subtilis	y	bsu22620	HisC (BSU22620)	TYRTA	hisC	histidinol-phosphate aminotransferase	119	[c] : akg + tyr-L <==> 34hpp + glu-L
	Oliveira		L0065	-	-	hisC	histidinol-phosphate aminotransferase	-	3-(imidazol-4-yl)-2-oxopropyl phosphate + L-glutamate <-> L-histidinol-phosphate + 2-oxoglutarate
261	lactis		L0064	-	-	aroH	Trp-sensitive phospho-2-dehydro-deoxyheptonate aldolase	-	-
	coli	x	b0754	( AroF (b2601) ) or ( AroGec (b0754) ) or ( AroH (b1704) )	DAHPS	aroG	3-deoxy-D-arabinoheptulosonate-7-phosphate synthase (DAHP synthetase, phenylalanine repressible)	201	[c] : e4p + h2o + pep --> 2dda7p + pi
	coli		b1704	( AroF (b2601) ) or ( AroGec (b0754) ) or ( AroH (b1704) )	DAHPS	aroH	3-deoxy-D-arabinoheptulosonate-7-phosphate synthase (DAHP synthetase, tryptophan repressible)	196	[c] : e4p + h2o + pep --> 2dda7p + pi
	coli		b2601	( AroF (b2601) ) or ( AroGec (b0754) ) or ( AroH (b1704) )	DAHPS	aroF	3-deoxy-D-arabinoheptulosonate-7-phosphate synthase (DAHP synthetase, tyrosine repressible)	196	[c] : e4p + h2o + pep --> 2dda7p + pi
	Oliveira		L0064	-	-	aroH	Trp-sensitive phospho-2-dehydro-deoxyheptonate aldolase	-	phosphoenolpyruvate + D-erythrose 4-phosphate + H(2)O -> 2-dehydro-3-deoxy-D-arabino-heptonate 7-phosphate + phosphate
262	lactis		L0069	-	-	hisH	amidotransferase	-	-
	coli	x	b2023	HisF ( b2023 and b2025 )	IG3PS	hisH	glutamine amidotransferase subunit of heterodimer with HisF = imidazole glycerol phosphate synthase holoenzyme	127	[c] : gln-L + prlp --> aicar + eig3p + glu-L + (2) h
	plantarum	x	lp_2557	HisHF ( lp_2554 and lp_2557 )	IG3PS	hisH	amidotransferase	177	[c] : gln-L + prlp --> aicar + eig3p + glu-L + (2) h
	subtilis		bsu34890	-	-	hisH	amidotransferase	166	-
	Oliveira		L0069	-	-	hisH	amidotransferase	-	N-(5'-phospho-D-1'-ribulosylformimino)-5-amino-1-(5''-phosphoribosyl)-4-imidazolecarboxamide + L-glutamine <-> AICAR + D-erythro-1-(imidazol-4-yl)glycerol 3-phosphate + L-glutamate
263	lactis		L0068	-	-	hisB	imidazoleglycerol-phosphate dehydratase	-	-
	coli	y	b2022	HisB (b2022)	HISTP	hisB	imidazoleglycerolphosphate dehydratase and histidinol-phosphate phosphatase	174	[c] : h2o + hisp --> histd + pi
	coli	x	b2022	HisB (b2022)	IGPDH	hisB	imidazoleglycerolphosphate dehydratase and histidinol-phosphate phosphatase	174	[c] : eig3p + h --> h2o + imacp
	plantarum	x	lp_2558	HisB (lp_2558)	IGPDH	hisB	bifunctional protein: histidinol-phosphatase; imidazoleglycerol-phosphate dehydratase	187	[c] : eig3p + h --> h2o + imacp
	plantarum	y	lp_2558	( HisK (lp_2563) ) or ( HisB (lp_2558) )	HISTP	hisB	bifunctional protein: histidinol-phosphatase; imidazoleglycerol-phosphate dehydratase	187	[c] : h2o + hisp --> histd + pi
	subtilis	x	bsu34900	HisB (BSU34900)	IGPDH	hisB	imidazoleglycerol-phosphate dehydratase	179	[c] : eig3p + h --> h2o + imacp
	Oliveira		L0068	-	-	hisB	imidazoleglycerol-phosphate dehydratase	-	D-erythro-1-(imidazol-4-yl)glycerol 3-phosphate -> 3-(imidazol-4-yl)-2-oxopropyl phosphate + H(2)O
264	lactis		L0168	-	-	menF	menaquinone-specific isochorismate synthase	-	-
	coli	x	b0593	( MenF (b2265) ) or ( EntC (b0593) )	ICHORSi	entC	isochorismate hydroxymutase 2, enterochelin biosynthesis	131	[c] : chor --> ichor
	subtilis	x	bsu30830	( DhbC (BSU31990) ) or ( MenF (BSU30830) )	ICHORS	menF	menaquinone-specific isochorismate synthase	174	[c] : chor <==> ichor
	Oliveira		L0168	-	-	menF	menaquinone-specific isochorismate synthase	-	chorismate <-> isochorismate
265	lactis		L0006	-	-	tpiA	triosephosphate isomerase	-	-
	coli	x	b3919	Tpi (b3919)	TPI	tpiA	triosephosphate isomerase	186	[c] : dhap <==> g3p
	plantarum	x	lp_0791	TpiA (lp_0791)	TPI	tpiA	triosephosphate isomerase	343	[c] : dhap <==> g3p
	subtilis	x	bsu33920	TpiA (BSU33920)	TPI	tpiA	triose phosphate isomerase	299	[c] : dhap <==> g3p
	Oliveira		L0006	-	-	tpiA	triosephosphate isomerase	-	glycerone phosphate <-> D-glyceraldehyde 3-phosphate
266	lactis		L12179	-	-	purA	adenylosuccinate synthase	-	-
	coli	x	b4177	PurA (b4177)	ADSS	purA	adenylosuccinate synthetase	421	[c] : asp-L + gtp + imp --> dcamp + gdp + (2) h + pi
	plantarum	x	lp_3270	PurA (lp_3270)	ADSS	purA	adenylosuccinate synthase	643	[c] : asp-L + gtp + imp --> dcamp + gdp + (2) h + pi
	subtilis	x	bsu40420	PurA (BSU40420)	ADSS	purA	adenylosuccinate synthetase	649	[c] : asp-L + gtp + imp --> dcamp + gdp + (2) h + pi
	Oliveira		L12179	-	-	purA	adenylosuccinate synthase	-	GTP + IMP + L-aspartate <-> GDP + phosphate + adenylosuccinate
267	lactis		L159396	-	-	xpt	xanthine phosphoribosyltransferase	-	-
	plantarum	x	lp_1139	Xpt (lp_1139)	XPPT	xpt	xanthine phosphoribosyltransferase	194	[c] : prpp + xan --> ppi + xmp
	subtilis	x	bsu22070	Xpt (BSU22070)	XPPT	xpt	xanthine phosphoribosyltransferase	194	[c] : prpp + xan --> ppi + xmp
	Oliveira		L159396	-	-	xpt	xanthine phosphoribosyltransferase	-	xanthine + 5-phospho-alpha-D-ribose 1-diphosphate <-> XMP + diphosphate
268	lactis		L0116	-	-	proA	gamma-glutamyl phosphate reductase	-	-
	coli	x	b0243	ProA (b0243)	G5SD	proA	gamma-glutamylphosphate reductase	376	[c] : glu5p + h + nadph --> glu5sa + nadp + pi
	plantarum	x	lp_0017	ProA (lp_0017)	G5SD	proA	glutamate-5-semialdehyde dehydrogenase	432	[c] : glu5p + h + nadph --> glu5sa + nadp + pi
	subtilis	x	bsu13130	ProA (BSU13130)	G5SD	proA	gamma-glutamyl phosphate reductase	385	[c] : glu5p + h + nadph --> glu5sa + nadp + pi
	Oliveira		L0116	-	-	proA	gamma-glutamyl phosphate reductase	-	L-gamma-glutamyl 5-phosphate + NADPH + H(+) <-> L-glutamate 5-semialdehyde + phosphate + NADP(+)
269	lactis		L0115	-	-	argE	acetylornithine deacetylase	-	-
	coli	x	b3957	ArgE (b3957)	ACODA	argE	acetylornithine deacetylase	97.8	[c] : acorn + h2o --> ac + orn-L
	coli	y	b3957	ArgE (b3957)	NACODA	argE	acetylornithine deacetylase	97.8	[c] : acg5sa + h2o --> ac + glu5sa
	plantarum	y	lp_1923	( DapE1 (lp_1923) ) or ( DapE2 (lp_2855) )	SDPDS	dapE1	succinyl-diaminopimelate desuccinylase	91.3	[c] : h2o + sl26da --> 26dap-LL + succ
	plantarum	y	lp_2855	( DapE1 (lp_1923) ) or ( DapE2 (lp_2855) )	SDPDS	dapE2	succinyl-diaminopimelate desuccinylase	79.3	[c] : h2o + sl26da --> 26dap-LL + succ
	subtilis	x	bsu15350	YlmB (BSU15350)	ACODA	ylmB	ylmB	58.9	[c] : acorn + h2o --> ac + orn-L
	subtilis	y	bsu19710	YodQ (BSU19710)	SDPDS	yodQ	yodQ	90.1	[c] : h2o + sl26da --> 26dap-LL + succ
	Oliveira		L0115	-	-	argE	acetylornithine deacetylase	-	N2-acetyl-L-ornithine + H(2)O -> acetate + L-ornithine
270	lactis		L0114	-	-	argH	argininosuccinate lyase	-	-
	coli	x	b3960	ArgH (b3960)	ARGSL	argH	argininosuccinate lyase	395	[c] : argsuc <==> arg-L + fum
	plantarum	x	lp_0776	ArgH (lp_0776)	ARGSL	argH	argininosuccinate lyase	601	[c] : argsuc <==> arg-L + fum
	subtilis	x	bsu29440	ArgH (BSU29440)	ARGSL	argH	argininosuccinate lyase	558	[c] : argsuc <==> arg-L + fum
	Oliveira		L0114	-	-	argH	argininosuccinate lyase	-	L-argininosuccinate <-> fumarate + L-arginine
271	lactis		L0112	-	-	arcC3	carbamate kinase	-	-
	coli	x	b0323	( ArcCec (b0521) ) or ( YqeA (b2874) ) or ( YahI (b0323) )	CBMK2	yahI	putative kinase (EC 2.7.2.2).	247	[c] : atp + co2 + nh4 --> adp + cbp + (2) h
	Oliveira		L0112	-	-	arcC3	carbamate kinase	-	ADP + carbamoyl phosphate <-> ATP + NH(3) + CO(2)
272	lactis		L0111	-	-	arcD2	arginine/ornitine antiporter	-	-
	coli	x	b1605	ArcD (b1605)	ARGORNt3	ydgI	putative arginine/ornithine antiporter	281	arg-L[e] + orn-L[c] <==> arg-L[c] + orn-L[e]
	subtilis		bsu33330	-	-	yvsH	yvsH	188	-
	Oliveira		L0111	-	-	arcD2	arginine/ornitine antiporter	-	ARGext + L-ornithine -> L-arginine + ORNext
273	lactis		L0119	-	-	gltB	glutamate synthase large subunit	-	-
	coli	x	b3212	GltB ( b3212 and b3213 )	GLUSy	gltB	glutamate synthase, large subunit	1150	[c] : akg + gln-L + h + nadph --> (2) glu-L + nadp
	subtilis	y	bsu18450	GltAB ( BSU18450 and BSU18440 )	GLUSx	gltA	glutamate synthase (large subunit)	1366	[c] : akg + gln-L + h + nadh --> (2) glu-L + nad
	Oliveira		L0119	-	-	gltB	glutamate synthase large subunit	-	2 L-glutamate + NADP(+) <-> L-glutamine + 2-oxoglutarate + NADPH
274	lactis		L0118	-	-	glnA	glutamine synthetase	-	-
	coli	x	b3870	( GlnA (b3870) ) or ( YcjK (b1297) )	GLNS	glnA	glutamine synthetase	276	[c] : atp + glu-L + nh4 --> adp + gln-L + h + pi
	plantarum	x	lp_1581	GlnA (lp_1581)	GLNS	glnA	glutamate--ammonia ligase	586	[c] : atp + glu-L + nh4 --> adp + gln-L + h + pi
	subtilis	x	bsu17460	GlnA (BSU17460)	GLNS	glnA	glutamine synthetase	616	[c] : atp + glu-L + nh4 --> adp + gln-L + h + pi
	Oliveira		L0118	-	-	glnA	glutamine synthetase	-	ATP + L-glutamate + NH(3) -> ADP + phosphate + L-glutamine
275	lactis		L153408	-	-	metK	S-adenosylmethionine synthetase	-	-
	coli	x	b2942	MetK (b2942)	METAT	metK	methionine adenosyltransferase 1 (AdoMet synthetase); methyl and propylamine donor, corepressor of met genes	475	[c] : atp + h2o + met-L --> amet + pi + ppi
	plantarum	x	lp_1301	MetK (lp_1301)	METAT	metK	methionine adenosyltransferase	562	[c] : atp + h2o + met-L --> amet + pi + ppi
	subtilis	x	bsu30550	MetK (BSU30550)	METAT	metK	S-adenosylmethionine synthetase	516	[c] : atp + h2o + met-L --> amet + pi + ppi
	Oliveira		L153408	-	-	metK	S-adenosylmethionine synthetase	-	ATP + L-methionine + H(2)O -> phosphate + diphosphate + S-adenosyl-L-methionine
276	lactis		L182916	-	-	yrjI	phosphoglycerate mutase	-	-
	plantarum	x	lp_2170	( Pgm1 (lp_0205) ) or ( Pgm3 (lp_0900) ) or ( Pgm4 (lp_0901) ) or ( Pgm5 (lp_1785) ) or ( Pgm6 (lp_2170) ) or ( Pgm7 (lp_2785) ) or ( Pgm8 (lp_2868) ) or ( Pgm9 (lp_3170) ) or ( Pgm2 (lp_0597) )	PGM	pgm6	phosphoglycerate mutase	137	[c] : 3pg <==> 2pg
	Oliveira		L182916	-	-	yrjI	phosphoglycerate mutase	-	3-phospho-D-glycerate <-> 2-phospho-D-glycerate
277	lactis		L186107	-	-	ydiD	acyl carrier protein phosphodiesterase	-	-
	coli		b1412	-	-	acpD	acyl carrier protein phosphodiesterase	116	-
	subtilis		bsu19230	-	-	yocJ	yocJ	141	-
	Oliveira		L186107	-	-	ydiD	acyl carrier protein phosphodiesterase	-	ACP + H(2)O <-> pantetheine 4'-phosphate
278	lactis		L92665	-	-	racD	aspartate racemase	-	-
	plantarum	x	lp_1523	RacD (lp_1523)	ASPR	racD	aspartate racemase	183	[c] : asp-D <==> asp-L
	subtilis		bsu34430	-	-	racX	amino acid racemase	90.5	-
	Oliveira		L92665	-	-	racD	aspartate racemase	-	L-aspartate <-> D-aspartate
279	lactis		L66199	-	-	asd	aspartate-semialdehyde dehydrogenase	-	-
	coli		b2319	-	-	usg	putative PTS system enzyme II A component	164	-
	plantarum	x	lp_1346	( Asd2 (lp_2570) ) or ( Asd1 (lp_1346) )	ASAD	asd1	aspartate-semialdehyde dehydrogenase	368	[c] : aspsa + nadp + pi <==> 4pasp + h + nadph
	plantarum		lp_2570	( Asd2 (lp_2570) ) or ( Asd1 (lp_1346) )	ASAD	asd2	aspartate-semialdehyde dehydrogenase	409	[c] : aspsa + nadp + pi <==> 4pasp + h + nadph
	subtilis	x	bsu16750	Asd (BSU16750)	ASAD	asd	aspartate-semialdehyde dehydrogenase	410	[c] : aspsa + nadp + pi <==> 4pasp + h + nadph
	Oliveira		L66199	-	-	asd	aspartate-semialdehyde dehydrogenase	-	4-phospho-L-aspartate + NADPH <-> L-aspartate 4-semialdehyde + phosphate + NADP(+)
280	lactis		L43866	-	-	carA	glutaminase of carbamoyl-phosphate synthase	-	-
	coli	x	b0032	Car ( b0032 and b0033 )	CBPS	carA	carbamoyl-phosphate synthetase, glutamine (small) subunit	301	[c] : (2) atp + gln-L + h2o + hco3 --> (2) adp + cbp + glu-L + (2) h + pi
	plantarum	x	lp_2701	( PyrAAB ( lp_2700 and lp_2701 ) ) or ( CarAB ( lp_0526 and lp_0527 ) )	CBPS	pyrAA	carbamoyl-phosphate synthase, pyrimidine-specific, small chain	491	[c] : (2) atp + gln-L + h2o + hco3 --> (2) adp + cbp + glu-L + (2) h + pi
	subtilis	x	bsu15510	( CarAB ( BSU11230 and BSU11240 ) ) or ( PyrAAB ( BSU15510 and BSU15520 ) )	CBPS	pyrAA	carbamoyl-phosphate synthetase (glutaminase subunit)	449	[c] : (2) atp + gln-L + h2o + hco3 --> (2) adp + cbp + glu-L + (2) h + pi
	Oliveira		L43866	-	-	carA	glutaminase of carbamoyl-phosphate synthase	-	2 ATP + L-glutamine + CO(2) + H(2)O -> 2 ADP + phosphate + L-glutamate + carbamoyl phosphate
281	lactis		L176360	-	-	purQ	phosphoribosylformylglycinamidine synthetase I	-	-
	plantarum	x	lp_2725	PurLQS ( lp_2724 and lp_2725 and lp_2726 )	PRFGS	purQ	phosphoribosylformylglycinamidine synthase I	257	[c] : atp + fgam + gln-L + h2o --> adp + fpram + glu-L + (2) h + pi
	subtilis	x	bsu06470	PurLQS ( BSU06460 and BSU06480 and BSU06470 )	PRFGS	purQ	phosphoribosylformylglycinamidine synthetase I	289	[c] : atp + fgam + gln-L + h2o --> adp + fpram + glu-L + (2) h + pi
	Oliveira		L176360	-	-	purQ	phosphoribosylformylglycinamidine synthetase I	-	ATP + 5'-phosphoribosylformylglycinamide + L-glutamine + H(2)O -> ADP + phosphate + 5'-phosphoribosylformylglycinamidine + L-glutamate
282	lactis		L92850	-	-	arcC2	carbamate kinase	-	-
	coli	x	b0323	( ArcCec (b0521) ) or ( YqeA (b2874) ) or ( YahI (b0323) )	CBMK2	yahI	putative kinase (EC 2.7.2.2).	248	[c] : atp + co2 + nh4 --> adp + cbp + (2) h
	Oliveira		L92850	-	-	arcC2	carbamate kinase	-	ADP + carbamoyl phosphate <-> ATP + NH(3) + CO(2)
283	lactis		L142722	-	-	ansB	L-asparaginase	-	-
	coli	x	b2957	( AnsA (b1767) ) or ( AnsB (b2957) ) or ( YbiK (b0828) )	ASNN	ansB	periplasmic L-asparaginase II	155	[c] : asn-L + h2o --> asp-L + nh4
	coli	y	b2957	( YbaS (b0485) ) or ( AnsB (b2957) ) or ( YneH (b1524) ) or ( PabBec (b1812) )	GLUN	ansB	periplasmic L-asparaginase II	155	[c] : gln-L + h2o --> glu-L + nh4
	plantarum	x	lp_2738	P_3.5.1.1 (lp_2738)	ASNN	-	L-asparaginase	352	[c] : asn-L + h2o --> asp-L + nh4
	subtilis		bsu02690	-	-	yccC	yccC	158	-
	Oliveira		L142722	-	-	ansB	L-asparaginase	-	L-asparagine + H(2)O -> L-aspartate + NH(3)
284	lactis		L90678	-	-	ptbA	beta-glucoside-specific PTS system IIABC component	-	-
	coli		b3722	-	-	bglF	PTS system beta-glucosides, enzyme II, cryptic	435	-
	plantarum		lp_3527	-	-	pts33BCA	beta-glucosides PTS, EIIBCA	512	-
	subtilis		bsu39270	-	-	bglP	phosphotransferase system (PTS) beta-glucoside-specific enzyme IIBCA component	389	-
	Oliveira		L90678	-	-	ptbA	beta-glucoside-specific PTS system IIABC component	-	SALCext + phosphoenolpyruvate -> salicin 6-phosphate + pyruvate
	Oliveira		L90678	-	-	ptbA	beta-glucoside-specific PTS system IIABC component	-	ARBText + phosphoenolpyruvate -> arbutin 6-phosphate + pyruvate
285	lactis		L59930	-	-	yggA	hypothetical protein	-	-
	coli	x	b0103	-	-	yacE	putative DNA repair protein	94.7	-
	plantarum	x	lp_1510	CoaE (lp_1510)	DPCOAK	coaE	dephospho-CoA kinase	109	[c] : atp + dpcoa --> adp + coa + h
	subtilis	x	bsu29060	YtaG (BSU29060)	DPCOAK	ytaG	ytaG	158	[c] : atp + dpcoa --> adp + coa + h
	Oliveira		L59930	-	-	yggA	hypothetical protein	-	ATP + dephospho-CoA -> ADP + CoA
286	lactis		L94890	-	-	arcD1	arginine/ornitine antiporter	-	-
	coli	x	b1605	ArcD (b1605)	ARGORNt3	ydgI	putative arginine/ornithine antiporter	286	arg-L[e] + orn-L[c] <==> arg-L[c] + orn-L[e]
	subtilis		bsu33330	-	-	yvsH	yvsH	223	-
	Oliveira		L94890	-	-	arcD1	arginine/ornitine antiporter	-	ARGext + L-ornithine -> L-arginine + ORNext
287	lactis		L72477	-	-	busAB	betaine ABC transporter permease and substrate binding protein	-	-
	coli	y	b2678	( ProVec (b2677) and ProW (b2678) and ProX (b2679) )	PROabc	proW	high-affinity transport system for glycine betaine and proline	250	atp[c] + h2o[c] + pro-L[e] --> adp[c] + h[c] + pi[c] + pro-L[c]
	subtilis	y	bsu02990	( OpuAABC ( BSU02980 and BSU02990 and BSU03000 ) ) or ( OpuCABCD ( BSU33830 and BSU33820 and BSU33810 and BSU33800 ) )	GLYBabc	opuAB	glycine betaine ABC transporter (permease)	277	atp[c] + glyb[e] + h2o[c] --> adp[c] + glyb[c] + h[c] + pi[c]
	Oliveira		L72477	-	-	busAB	betaine ABC transporter permease and substrate binding protein	-	BEText + ATP -> betaine + ADP + phosphate
288	lactis		L7866	-	-	yeaG	mevalonate kinase	-	-
	plantarum	x	lp_1735	MvaK1 (lp_1735)	MEVK	mvaK1	mevalonate kinase	243	[c] : atp + mev-R --> 5pmev + adp + h
	Oliveira		L7866	-	-	yeaG	mevalonate kinase	-	ATP + (R)-mevalonate -> ADP + (R)-5-phosphomevalonate
289	lactis		L0241	-	-	uxuB	fructuronate reductase	-	-
	coli		b1542	-	-	ydfI	putative oxidoreductase	108	-
	coli		b2172	-	-	yeiQ	putative oxidoreductase	115	-
	coli	x	b4323	UxuB (b4323)	MANAO	uxuB	D-mannonate oxidoreductase	108	[c] : mana + nad <==> fruur + h + nadh
	Oliveira		L0241	-	-	uxuB	fructuronate reductase	-	D-fructuronate + NADH + H(+) <-> D-mannonate + NAD(+)
	Oliveira		L0241	-	-	uxuB	fructuronate reductase	-	D-tagaturonate + NADH + H(+) <-> D-altronatete + NAD(+)
290	lactis		L64332	-	-	ceo	N5-carboxyethyl-ornithine synthase	-	-
	coli	y	b1603	Pnt ( b1602 and b1603 )	THD2	pntA	pyridine nucleotide transhydrogenase, alpha subunit	50.1	(2) h[e] + nadh[c] + nadp[c] --> (2) h[c] + nad[c] + nadph[c]
	coli	y	b1603	( Pnt ( b1602 and b1603 ) ) or ( SthA (b3962) )	THD5	pntA	pyridine nucleotide transhydrogenase, alpha subunit	50.1	[c] : nad + nadph --> nadh + nadp
	subtilis	y	bsu31930	Ald (BSU31930)	ALAD_L	ald	L-alanine dehydrogenase	66.2	[c] : ala-L + h2o + nad --> h + nadh + nh4 + pyr
	Oliveira		L64332	-	-	ceo	N5-carboxyethyl-ornithine synthase	-	L-lysine + pyruvate + NADPH -> N6-(L-1-carboxyethyl)-L-lysine + NADP(+) + H(2)O
	Oliveira		L64332	-	-	ceo	N5-carboxyethyl-ornithine synthase	-	L-ornithine + pyruvate + NADPH -> N5-(L-1-carboxyethyl)-L-ornithine + NADP(+) + H(2)O
291	lactis		L46118	-	-	pyrP	uracil permease	-	-
	coli	x	b2497	UraA (b2497)	URAt2	uraA	uracil transport	341	h[e] + ura[e] --> h[c] + ura[c]
	plantarum	x	lp_2371	PyrP (lp_2371)	URAt2	pyrP	uracil transport protein	503	h[e] + ura[e] --> h[c] + ura[c]
	subtilis	x	bsu15480	PyrP (BSU15480)	URAt2	pyrP	uracil permease	381	h[e] + ura[e] --> h[c] + ura[c]
	Oliveira		L46118	-	-	pyrP	uracil permease	-	URAext + H(+)ext <-> uracil + H(+)
292	lactis		L70400	-	-	nrdD	anaerobic ribonucleoside-triphosphate reductase	-	-
	coli	x	b4238	NrdD (b4238)	RNTR1	nrdD	anaerobic ribonucleoside-triphosphate reductase	743	[c] : atp + trdrd --> datp + h2o + trdox
	coli	x	b4238	NrdD (b4238)	RNTR2	nrdD	anaerobic ribonucleoside-triphosphate reductase	743	[c] : gtp + trdrd --> dgtp + h2o + trdox
	coli	x	b4238	NrdD (b4238)	RNTR3	nrdD	anaerobic ribonucleoside-triphosphate reductase	743	[c] : ctp + trdrd --> dctp + h2o + trdox
	coli	x	b4238	NrdD (b4238)	RNTR4	nrdD	anaerobic ribonucleoside-triphosphate reductase	743	[c] : trdrd + utp --> dutp + h2o + trdox
	plantarum	x	lp_2932	( NrdI (lp_2673) ) or ( NrdD (lp_2932) )	RNTR4	nrdD	anaerobic ribonucleoside-triphosphate reductase	926	[c] : trdrd + utp --> dutp + h2o + trdox
	plantarum	x	lp_2932	( NrdI (lp_2673) ) or ( NrdD (lp_2932) )	RNTR3	nrdD	anaerobic ribonucleoside-triphosphate reductase	926	[c] : ctp + trdrd --> dctp + h2o + trdox
	plantarum	x	lp_2932	( NrdI (lp_2673) ) or ( NrdD (lp_2932) )	RNTR2	nrdD	anaerobic ribonucleoside-triphosphate reductase	926	[c] : gtp + trdrd --> dgtp + h2o + trdox
	plantarum	x	lp_2932	( NrdI (lp_2673) ) or ( NrdD (lp_2932) )	RNTR1	nrdD	anaerobic ribonucleoside-triphosphate reductase	926	[c] : atp + trdrd --> datp + h2o + trdox
	Oliveira		L70400	-	-	nrdD	anaerobic ribonucleoside-triphosphate reductase	-	ATP + reduced thioredoxin -> dATP + oxidized thioredoxin + H(2)O
	Oliveira		L70400	-	-	nrdD	anaerobic ribonucleoside-triphosphate reductase	-	GTP + reduced thioredoxin -> dGTP + oxidized thioredoxin + H(2)O
	Oliveira		L70400	-	-	nrdD	anaerobic ribonucleoside-triphosphate reductase	-	CTP + reduced thioredoxin -> dCTP + oxidized thioredoxin + H(2)O
	Oliveira		L70400	-	-	nrdD	anaerobic ribonucleoside-triphosphate reductase	-	UTP + reduced thioredoxin -> dUTP + oxidized thioredoxin + H(2)O
293	lactis		L52019	-	-	gntK	gluconate kinase	-	-
	plantarum	x	lp_1250	GntK (lp_1250)	GNK	gntK	gluconokinase	453	[c] : atp + glcn-D --> 6pgc + adp + h
	subtilis	x	bsu40060	GntK (BSU40060)	GNK	gntK	gluconate kinase	488	[c] : atp + glcn-D --> 6pgc + adp + h
	Oliveira		L52019	-	-	gntK	gluconate kinase	-	ATP + D-gluconate -> ADP + 6-phospho-D-gluconate
294	lactis		L0092	-	-	thrC	threonine synthase	-	-
	coli	y	b0004	ThrC (b0004)	4HTHRS	thrC	threonine synthase	185	[c] : h2o + phthr --> 4hthr + pi
	coli	x	b0004	ThrC (b0004)	THRS	thrC	threonine synthase	185	[c] : h2o + phom --> pi + thr-L
	plantarum	x	lp_2758	ThrC (lp_2758)	THRS	thrC	threonine synthase	539	[c] : h2o + phom --> pi + thr-L
	Oliveira		L0092	-	-	thrC	threonine synthase	-	O-phospho-L-homoserine + H(2)O <-> L-threonine + phosphate
295	lactis		L0093	-	-	dapA	dihydrodipicolinate synthase	-	-
	coli	x	b2478	DapA (b2478)	DHDPS	dapA	dihydrodipicolinate synthase	194	[c] : aspsa + pyr --> 23dhdp + h + (2) h2o
	plantarum	x	lp_2123	( DapA1 (lp_2123) ) or ( DapA2 (lp_2685) )	DHDPS	dapA1	dihydrodipicolinate synthase	278	[c] : aspsa + pyr --> 23dhdp + h + (2) h2o
	plantarum		lp_2685	( DapA1 (lp_2123) ) or ( DapA2 (lp_2685) )	DHDPS	dapA2	dihydrodipicolinate synthase	275	[c] : aspsa + pyr --> 23dhdp + h + (2) h2o
	subtilis	x	bsu16770	DapA (BSU16770)	DHDPS	dapA	dihydrodipicolinate synthase	263	[c] : aspsa + pyr --> 23dhdp + h + (2) h2o
	Oliveira		L0093	-	-	dapA	dihydrodipicolinate synthase	-	L-aspartate 4-semialdehyde + pyruvate -> 2,3-dihydrodipicolinate + 2 H(2)O
296	lactis		L0090	-	-	hom	homoserine dehydrogenase	-	-
	plantarum	x	lp_0571	( Hom2 (lp_0571) ) or ( Hom1 (lp_2535) )	HSDy	hom2	homoserine dehydrogenase	366	[c] : hom-L + nadp <==> aspsa + h + nadph
	subtilis	x	bsu32260	Hom (BSU32260)	HSDy	hom	homoserine dehydrogenase	313	[c] : hom-L + nadp <==> aspsa + h + nadph
	Oliveira		L0090	-	-	hom	homoserine dehydrogenase	-	L-aspartate 4-semialdehyde + NADPH <-> L-homoserine + NADP(+)
297	lactis		L0091	-	-	thrB	homoserine kinase	-	-
	coli	x	b0003	ThrB (b0003)	HSK	thrB	homoserine kinase	84	[c] : atp + hom-L --> adp + h + phom
	plantarum	x	lp_0572	ThrB (lp_0572)	HSK	thrB	homoserine kinase	264	[c] : atp + hom-L --> adp + h + phom
	subtilis	x	bsu32240	ThrB (BSU32240)	HSK	thrB	homoserine kinase	196	[c] : atp + hom-L --> adp + h + phom
	Oliveira		L0091	-	-	thrB	homoserine kinase	-	ATP + L-homoserine <-> ADP + O-phospho-L-homoserine
298	lactis		L0097	-	-	thrA	aspartokinase	-	-
	coli	x	b0002	( ThrA (b0002) ) or ( MetL (b3940) ) or ( LysCec (b4024) )	ASPK	thrA	bifunctional: aspartokinase I (N-terminal); homoserine dehydrogenase I (C-terminal)	134	[c] : asp-L + atp <==> 4pasp + adp
	coli	y	b0002	( MetL (b3940) ) or ( ThrA (b0002) )	HSDy	thrA	bifunctional: aspartokinase I (N-terminal); homoserine dehydrogenase I (C-terminal)	134	[c] : hom-L + nadp <==> aspsa + h + nadph
	coli		b3940	( ThrA (b0002) ) or ( MetL (b3940) ) or ( LysCec (b4024) )	ASPK	metL	aspartokinase II and homoserine dehydrogenase II	70.1	[c] : asp-L + atp <==> 4pasp + adp
	coli		b3940	( MetL (b3940) ) or ( ThrA (b0002) )	HSDy	metL	aspartokinase II and homoserine dehydrogenase II	70.1	[c] : hom-L + nadp <==> aspsa + h + nadph
	plantarum	x	lp_2308	( ThrA1 (lp_0979) ) or ( ThrA2 (lp_2308) )	ASPK	thrA2	aspartate kinase	426	[c] : asp-L + atp <==> 4pasp + adp
	subtilis		bsu03790	-	-	yclM	yclM	459	-
	Oliveira		L0097	-	-	thrA	aspartokinase	-	ATP + L-aspartate -> ADP + 4-phospho-L-aspartate
299	lactis		L0094	-	-	dapB	dihydrodipicolinate reductase	-	-
	coli	x	b0031	DapB (b0031)	DHDPRy	dapB	dihydrodipicolinate reductase	92	[c] : 23dhdp + h + nadph --> nadp + thdp
	plantarum	x	lp_1874	DapB (lp_1874)	DHDPRy	dapB	dihydrodipicolinate reductase	285	[c] : 23dhdp + h + nadph --> nadp + thdp
	subtilis	x	bsu22490	DapB (BSU22490)	DHDPRy	dapB	dihydrodipicolinate reductase	258	[c] : 23dhdp + h + nadph --> nadp + thdp
	Oliveira		L0094	-	-	dapB	dihydrodipicolinate reductase	-	2,3-dihydrodipicolinate + NADPH + H(+) -> 2,3,4,5-tetrahydropyridine-2-carboxylate + NADP(+)
300	lactis		L0095	-	-	asnH	asparagine synthetase	-	-
	plantarum	x	lp_0980	( AsnB1 (lp_0980) ) or ( AsnB2 (lp_3085) )	ASNS1	asnB1	asparagine synthase (glutamine-hydrolysing)	408	[c] : asp-L + atp + gln-L + h2o --> amp + asn-L + glu-L + h + ppi
	plantarum		lp_3085	( AsnB1 (lp_0980) ) or ( AsnB2 (lp_3085) )	ASNS1	asnB2	asparagine synthase (glutamine-hydrolysing)	397	[c] : asp-L + atp + gln-L + h2o --> amp + asn-L + glu-L + h + ppi
	subtilis	x	bsu30540	( AsnB (BSU30540) ) or ( AsnH (BSU39920) ) or ( AsnO (BSU10790) )	ASNS1	asnB	asparagine synthetase	454	[c] : asp-L + atp + gln-L + h2o --> amp + asn-L + glu-L + h + ppi
	Oliveira		L0095	-	-	asnH	asparagine synthetase	-	ATP + L-aspartate + L-glutamine -> AMP + diphosphate + L-asparagine + L-glutamate
301	lactis		L0098	-	-	aspB	aspartate aminotransferase	-	-
	coli		b0600	-	-	ybdL	putative aminotransferase	129	-
	plantarum	y	lp_1739	AspB1 (lp_1739)	ASPTA2	aspB	aspartate aminotransferase	374	[c] : 4hglu + akg <==> 4h2oxg + glu-L
	plantarum	y	lp_1739	AspB1 (lp_1739)	ASPTA4	aspB	aspartate aminotransferase	374	[c] : akg + cys-L + h <==> glu-L + mercppyr
	plantarum	y	lp_1739	( AraT1 (lp_1280) ) or ( AraT2 (lp_2684) ) or ( AspB1 (lp_1739) )	ASPTA5	aspB	aspartate aminotransferase	374	[c] : akg + tyr-L <==> 34hpp + glu-L
	plantarum	y	lp_1739	( AraT1 (lp_1280) ) or ( AraT2 (lp_2684) ) or ( AspB1 (lp_1739) )	ASPTA6	aspB	aspartate aminotransferase	374	[c] : akg + phe-L <==> glu-L + phpyr
	plantarum	x	lp_1739	AspB1 (lp_1739)	ASPTA1	aspB	aspartate aminotransferase	374	[c] : akg + asp-L <==> glu-L + oaa
	subtilis	x	bsu22370	AspB (BSU22370)	ASPTA1	aspB	aspartate aminotransferase	408	[c] : akg + asp-L <==> glu-L + oaa
	Oliveira		L0098	-	-	aspB	aspartate aminotransferase	-	oxaloacetate + L-glutamate <-> L-aspartate + 2-oxoglutarate
302	lactis		L0099	-	-	metF	5,10-methylenetetrahydrofolate reductase	-	-
	coli	y	b3941	MetF (b3941)	MTHFR2	metF	5,10-methylenetetrahydrofolate reductase	142	[c] : (2) h + mlthf + nadh --> 5mthf + nad
	plantarum	y	lp_1374	MetH (lp_1374)	METS	metH	5-methyltetrahydrofolate--homocysteine S-methyltransferase	54.3	[c] : 5mthf + hcys-L --> h + met-L + thf
	Oliveira		L0099	-	-	metF	5,10-methylenetetrahydrofolate reductase	-	5,10-methylenetetrahydrofolate + FADH(2) -> 5-methyltetrahydrofolate + FAD
303	lactis		L171350	-	-	purF	phosphoribosylpyrophosphate amidotransferase	-	-
	coli	x	b2312	PurF (b2312)	GLUPRT	purF	amidophosphoribosyltransferase = PRPP amidotransferase	300	[c] : gln-L + h2o + prpp --> glu-L + ppi + pram
	plantarum	x	lp_2723	PurF (lp_2723)	GLUPRT	purF	amidophosphoribosyltransferase precursor	620	[c] : gln-L + h2o + prpp --> glu-L + ppi + pram
	subtilis	x	bsu06490	PurF (BSU06490)	GLUPRT	purF	glutamine phosphoribosylpyrophosphate amidotransferase	560	[c] : gln-L + h2o + prpp --> glu-L + ppi + pram
	Oliveira		L171350	-	-	purF	phosphoribosylpyrophosphate amidotransferase	-	L-glutamine + 5-phospho-alpha-D-ribose 1-diphosphate + H(2)O -> 5-phospho-beta-D-ribosylamine + diphosphate + L-glutamate
304	lactis		L108994	-	-	udk	uridine kinase	-	-
	coli	y	b2066	Udk (b2066)	CYTDK2	udk	uridine/cytidine kinase	214	[c] : cytd + gtp --> cmp + gdp + h
	coli	y	b2066	Udk (b2066)	URIK2	udk	uridine/cytidine kinase	214	[c] : gtp + uri --> gdp + h + ump
	plantarum	x	lp_1562	Udk (lp_1562)	URIK1	udk	uridine kinase	275	[c] : atp + uri --> adp + h + ump
	plantarum	y	lp_1562	Udk (lp_1562)	URIK2	udk	uridine kinase	275	[c] : gtp + uri --> gdp + h + ump
	plantarum	y	lp_1562	Udk (lp_1562)	URIK3	udk	uridine kinase	275	[c] : itp + uri --> h + idp + ump
	plantarum	x	lp_1562	Udk (lp_1562)	CYTDK1	udk	uridine kinase	275	[c] : atp + cytd --> adp + cmp + h
	plantarum	y	lp_1562	Udk (lp_1562)	CYTDK2	udk	uridine kinase	275	[c] : cytd + gtp --> cmp + gdp + h
	plantarum	y	lp_1562	Udk (lp_1562)	CYTDK3	udk	uridine kinase	275	[c] : cytd + itp --> cmp + h + idp
	subtilis	x	bsu27330	Udk (BSU27330)	URIK1	udk	uridine kinase	270	[c] : atp + uri --> adp + h + ump
	subtilis	y	bsu27330	Udk (BSU27330)	URIK2	udk	uridine kinase	270	[c] : gtp + uri --> gdp + h + ump
	subtilis	y	bsu27330	Udk (BSU27330)	URIK3	udk	uridine kinase	270	[c] : itp + uri --> h + idp + ump
	Oliveira		L108994	-	-	udk	uridine kinase	-	ATP + uridine -> ADP + UMP
	Oliveira		L108994	-	-	udk	uridine kinase	-	ATP + cytidine -> ADP + CMP
	Oliveira		L108994	-	-	udk	uridine kinase	-	ATP + deoxyuridine -> ADP + dUMP
	Oliveira		L108994	-	-	udk	uridine kinase	-	ATP + deoxycytidine -> ADP + dCMP
305	lactis		L75975	-	-	cysD	O-acetylhomoserine sulfhydrylase	-	-
	plantarum	x	lp_2536	MetY (lp_2536)	METACH	metY	O-acetylhomoserine (thiol)-lyase	523	[c] : achms + h2s <==> ac + h + hcys-L
	Oliveira		L75975	-	-	cysD	O-acetylhomoserine sulfhydrylase	-	O-acetyl-L-homoserine + methanethiol -> L-methionine + acetate
	Oliveira		L75975	-	-	cysD	O-acetylhomoserine sulfhydrylase	-	O-acetyl-L-homoserine + H(2)S -> L-homocysteine + acetate
306	lactis		L94809	-	-	thiM	hydroxyethylthiazole kinase	-	-
	coli	x	b2104	ThiMec (b2104)	HETZK	thiM	hydoxyethylthiazole kinase	117	[c] : 4mhetz + atp --> 4mpetz + adp + h
	plantarum	x	lp_0113	ThiM (lp_0113)	HETZK	thiM	hydroxyethylthiazole kinase	165	[c] : 4mhetz + atp --> 4mpetz + adp + h
	subtilis	x	bsu38300	ThiM (BSU38300)	HETZK	thiM	hydroxyethylthiazole kinase	118	[c] : 4mhetz + atp --> 4mpetz + adp + h
	Oliveira		L94809	-	-	thiM	hydroxyethylthiazole kinase	-	ATP + 4-methyl-5-(2-hydroxyethyl)-thiazole -> ADP + 4-methyl-5-(2- phosphoethyl)-thiazole
307	lactis		L35675	-	-	pcaC	gamma-carboxymuconolactone decarboxylase	-	-
	Oliveira		L35675	-	-	pcaC	gamma-carboxymuconolactone decarboxylase	-	4-carboxymuconolactone -> 5-oxo-4,5-dihydrofuran-2-acetate + CO(2)
308	lactis		L197041	-	-	rmlA	glucose-1-phosphate thymidylyltransferase	-	-
	coli	x	b2039	( RffH (b3789) ) or ( RfbA (b2039) )	G1PTMT	rfbA	glucose-1-phosphate thymidylyltransferase	421	[c] : dttp + g1p + h --> dtdpglc + ppi
	plantarum	x	lp_1186	RfbA (lp_1186)	G1PTMT	rfbA	glucose-1-phosphate thymidylyltransferase	396	[c] : dttp + g1p + h --> dtdpglc + ppi
	subtilis		bsu37840	-	-	spsI	spsI	205	-
	Oliveira		L197041	-	-	rmlA	glucose-1-phosphate thymidylyltransferase	-	dTTP + D-glucose 1-phosphate <-> diphosphate + dTDP-glucose
309	lactis		L45002	-	-	pyrB	aspartate carbamoyltransferase	-	-
	coli	x	b4245	PyrBec ( b4244 and b4245 )	ASPCT	pyrB	aspartate carbamoyltransferase, catalytic subunit	129	[c] : asp-L + cbp --> cbasp + h + pi
	plantarum	x	lp_2703	PyrB (lp_2703)	ASPCT	pyrB	aspartate carbamoyltransferase	332	[c] : asp-L + cbp --> cbasp + h + pi
	subtilis	x	bsu15490	PyrB (BSU15490)	ASPCT	pyrB	aspartate carbamoyltransferase	317	[c] : asp-L + cbp --> cbasp + h + pi
	Oliveira		L45002	-	-	pyrB	aspartate carbamoyltransferase	-	carbamoyl phosphate + L-aspartate <-> phosphate + N-carbamoyl-L-aspartate
310	lactis		L143791	-	-	cmk	cytidine monophosphate kinase	-	-
	coli	x	b0910	Cmk (b0910)	CYTK1	cmk	cytidylate kinase	155	[c] : atp + cmp <==> adp + cdp
	coli	x	b0910	Cmk (b0910)	CYTK2	cmk	cytidylate kinase	155	[c] : atp + dcmp <==> adp + dcdp
	coli	y	b0910	( Cmk (b0910) ) or ( PyrHec (b0171) )	UMPK	cmk	cytidylate kinase	155	[c] : atp + ump <==> adp + udp
	plantarum	x	lp_1883	Cmk (lp_1883)	CYTK1	cmk	cytidylate kinase	212	[c] : atp + cmp <==> adp + cdp
	plantarum	x	lp_1883	Cmk (lp_1883)	CYTK2	cmk	cytidylate kinase	212	[c] : atp + dcmp <==> adp + dcdp
	subtilis	x	bsu22890	Cmk (BSU22890)	CYTK1	cmk	cytidylate kinase	212	[c] : atp + cmp <==> adp + cdp
	subtilis	x	bsu22890	Cmk (BSU22890)	CYTK2	cmk	cytidylate kinase	212	[c] : atp + dcmp <==> adp + dcdp
	Oliveira		L143791	-	-	cmk	cytidine monophosphate kinase	-	ATP + CMP <-> ADP + CDP
	Oliveira		L143791	-	-	cmk	cytidine monophosphate kinase	-	ATP + dCMP <-> ADP + dCDP
311	lactis		L32907	-	-	mtlF	mannitol-specific PTS system IIA component	-	-
	coli	x	b3599	( MtlA (b3599) and PtsH (b2415) and PtsI (b2416) )	MNLpts	mtlA	PTS system, mannitol-specific enzyme IIABC components	107	mnl[e] + pep[c] --> mnl1p[c] + pyr[c]
	plantarum	x	lp_0232	( Hpr (lp_1273) and PtsI (lp_1274) ) or ( EII_mnl ( lp_0230 and lp_0232 ) and Hpr (lp_1273) and PtsI (lp_1274) )	MNLpts	pts2A	mannitol PTS, EIIA	151	mnl[e] + pep[c] --> mnl1p[c] + pyr[c]
	subtilis	x	bsu03980	( MtlA (BSU03980) and PtsH (BSU13900) and PtsI (BSU13910) )	MNLpts	mtlA	phosphotransferase system (PTS) mannitol-specific enzyme IICBA component	127	mnl[e] + pep[c] --> mnl1p[c] + pyr[c]
	Oliveira		L32907	-	-	mtlF	mannitol-specific PTS system IIA component	-	GLUCext + phosphoenolpyruvate -> D-glucose 6-phosphate + pyruvate
	Oliveira		L32907	-	-	mtlF	mannitol-specific PTS system IIA component	-	MNTLext + phosphoenolpyruvate -> D-mannitol 1-phosphate + pyruvate
312	lactis		L76582	-	-	folD	tetrahydrofolate dehydrogenase	-	-
	coli	x	b0529	FolD (b0529)	MTHFC	folD	5,10-methylene-tetrahydrofolate dehydrogenase; 5,10-methylene-tetrahydrofolate cyclohydrolase	261	[c] : h2o + methf <==> 10fthf + h
	coli	x	b0529	FolD (b0529)	MTHFD	folD	5,10-methylene-tetrahydrofolate dehydrogenase; 5,10-methylene-tetrahydrofolate cyclohydrolase	261	[c] : mlthf + nadp <==> methf + nadph
	plantarum	x	lp_1599	FolD (lp_1599)	MTHFD	folD	bifunctional protein: methylenetetrahydrofolate dehydrogenase; methenyltetrahydrofolate cyclohydrolase	300	[c] : mlthf + nadp <==> methf + nadph
	plantarum	x	lp_1599	FolD (lp_1599)	MTHFC	folD	bifunctional protein: methylenetetrahydrofolate dehydrogenase; methenyltetrahydrofolate cyclohydrolase	300	[c] : h2o + methf <==> 10fthf + h
	subtilis	x	bsu24310	FolD1 (BSU24310)	MTHFC	folD	methenyltetrahydrofolate cyclohydrolase	318	[c] : h2o + methf <==> 10fthf + h
	subtilis	x	bsu24310	FolD1 (BSU24310)	MTHFD	folD	methenyltetrahydrofolate cyclohydrolase	318	[c] : mlthf + nadp <==> methf + nadph
	Oliveira		L76582	-	-	folD	tetrahydrofolate dehydrogenase	-	5,10-methenyltetrahydrofolate + H(2)O <-> 10-formyltetrahydrofolate
	Oliveira		L76582	-	-	folD	tetrahydrofolate dehydrogenase	-	5,10-methylenetetrahydrofolate + NADP(+) <-> 5,10-methenyltetrahydrofolate + NADPH
313	lactis		L0027	-	-	galT	galactose-1-phosphate uridylyltransferase	-	-
	plantarum	x	lp_3480	GalT (lp_3480)	GALT	galT	UTP--hexose-1-phosphate uridylyltransferase	482	[c] : gal1p + h + utp <==> ppi + udpgal
	subtilis	x	bsu38190	GalT (BSU38190)	GALT	galT	galactose-1-phosphate uridyltransferase	427	[c] : gal1p + h + utp <==> ppi + udpgal
	Oliveira		L0027	-	-	galT	galactose-1-phosphate uridylyltransferase	-	UTP + alpha-D-galactose 1-phosphate -> diphosphate + UDP-galactose
314	lactis		L0025	-	-	lacZ	beta-galactosidase	-	-
	coli	x	b0344	( LacZ (b0344) ) or ( BglX (b2132) )	LACZ	lacZ	beta-D-galactosidase	954	[c] : h2o + lcts --> gal + glc-D
	plantarum	x	lp_3483	LacLM ( lp_3483 and lp_3484 )	LACZ	lacL	beta-galactosidase, large subunit	293	[c] : h2o + lcts --> gal + glc-D
	Oliveira		L0025	-	-	lacZ	beta-galactosidase	-	lactose -> D-galactose + D-glucose
315	lactis		L0024	-	-	galE	UDP-glucose 4-epimerase	-	-
	coli	x	b0759	GalE (b0759)	UDPG4E	galE	UDP-galactose-4-epimerase	239	[c] : udpg <==> udpgal
	plantarum	x	lp_0709	( GalE1 (lp_0709) ) or ( GalE2 (lp_1200) ) or ( GalE3 (lp_2105) ) or ( GalE4 (lp_3481) )	UDPG4E	galE1	UDP-glucose 4-epimerase	399	[c] : udpg <==> udpgal
	plantarum		lp_3481	( GalE1 (lp_0709) ) or ( GalE2 (lp_1200) ) or ( GalE3 (lp_2105) ) or ( GalE4 (lp_3481) )	UDPG4E	galE4	UDP-glucose 4-epimerase	415	[c] : udpg <==> udpgal
	subtilis	x	bsu38860	GalE (BSU38860)	UDPG4E	galE	UDP-glucose 4-epimerase	274	[c] : udpg <==> udpgal
	Oliveira		L0024	-	-	galE	UDP-glucose 4-epimerase	-	UDP-galactose <-> UDP-glucose
316	lactis		L0023	-	-	uxuT	Na-galactoside symporter	-	-
	Oliveira		L0023	-	-	uxuT	Na-galactoside symporter	-	GLNText + H(+)ext <-> D-glucoronate + H(+)
317	lactis		L0022	-	-	kdgA	2-dehydro-3-deoxyphosphogluconate aldolase	-	-
	coli		b4477	-	-	dgoA	2-oxo-3-deoxygalactonate 6-phosphate aldolase	103	-
	subtilis	x	bsu22100	KdgA (BSU22100)	EDA	kdgA	2-keto-3-deoxygluconate-6-phosphate aldolase	137	[c] : 2ddg6p --> g3p + pyr
	Oliveira		L0022	-	-	kdgA	2-dehydro-3-deoxyphosphogluconate aldolase	-	2-dehydro-3-deoxy-D-gluconate 6-phosphate <-> pyruvate + D-glyceraldehyde 3-phosphate
318	lactis		L0021	-	-	kdgK	2-dehydro-3-deoxygluconokinase	-	-
	coli		b1772	-	-	ydjH	putative kinase	107	-
	subtilis	x	bsu22110	KdgK (BSU22110)	DDGLK	kdgK	2-keto-3-deoxygluconate kinase	244	[c] : 2ddglcn + atp --> 2ddg6p + adp + h
	Oliveira		L0021	-	-	kdgK	2-dehydro-3-deoxygluconokinase	-	ATP + 2-dehydro-3-deoxy-D-gluconate <-> ADP + 2-dehydro-3-deoxy-D-gluconate 6-phosphate
319	lactis		L0020	-	-	uxuA	D-mannonate dehydratase	-	-
	coli	x	b4322	UxuAec (b4322)	MNNH	uxuA	mannonate hydrolase	255	[c] : mana --> 2ddglcn + h2o
	subtilis	x	bsu12340	UxuA (BSU12340)	MNNH	uxuA	D-mannonate hydrolase	372	[c] : mana --> 2ddglcn + h2o
	Oliveira		L0020	-	-	uxuA	D-mannonate dehydratase	-	D-mannonate <-> 2-dehydro-3-deoxy-D-gluconate + H(2)O
320	lactis		L0029	-	-	galM	aldose 1-epimerase	-	-
	coli		b0756	-	-	galM	galactose-1-epimerase (mutarotase)	148	-
	Oliveira		L0029	-	-	galM	aldose 1-epimerase	-	D-galactose <-> beta-D-galactose
321	lactis		L0028	-	-	galK	galactokinase	-	-
	coli	y	b0757	( WcaK (b2045) ) or ( GalK (b0757) )	GALKr	galK	galactokinase	233	[c] : atp + gal <==> adp + gal1p + h
	plantarum	x	lp_3482	GalK (lp_3482)	GALK2	galK	galactokinase	438	[c] : a-gal-D + atp --> adp + gal1p + h
	subtilis	y	bsu38200	GalK (BSU38200)	GALK	galK	galactokinase	362	[c] : atp + gal --> adp + gal1p + h
	Oliveira		L0028	-	-	galK	galactokinase	-	ATP + D-galactose -> ADP + alpha-D-galactose 1-phosphate
322	lactis		L107797	-	-	pta	phosphate acetyltransferase	-	-
	coli	y	b2297	Pta (b2297)	PTA2	pta	phosphotransacetylase	261	[c] : pi + ppcoa --> coa + ppap
	coli	x	b2297	( Pta (b2297) ) or ( EutD (b2458) )	PTAr	pta	phosphotransacetylase	261	[c] : accoa + pi <==> actp + coa
	plantarum	x	lp_0807	Pta (lp_0807)	PTAr	pta	phosphate acetyltransferase	397	[c] : accoa + pi <==> actp + coa
	subtilis	x	bsu37660	Pta (BSU37660)	PTA	pta	phosphotransacetylase	405	[c] : accoa + pi --> actp + coa
	Oliveira		L107797	-	-	pta	phosphate acetyltransferase	-	acetyl-CoA + phosphate <-> CoA + acetyl phosphate
323	lactis		L11083	-	-	yebB	carotenoid biosynthetic protein	-	-
	plantarum	x	lp_1732	Idi1 (lp_1732)	IPDDI	idi1	isopentenyl diphosphate delta-isomerase	255	[c] : ipdp <==> dmpp
	subtilis		bsu22870	-	-	ypgA	ypgA	130	-
	Oliveira		L11083	-	-	yebB	carotenoid biosynthetic protein	-	isopentenyl diphosphate <-> dimethylallyl diphosphate
324	lactis		L1004	-	-	yafB	sulfate transporter	-	-
	coli		b1206	-	-	ychM	putative sulfate transporter	210	-
	subtilis		bsu34660	-	-	yvdB	yvdB	221	-
	Oliveira		L1004	-	-	yafB	sulfate transporter	-	SLFext -> sulfate
325	lactis		L0067	-	-	hisD	histidinol dehydrogenase	-	-
	coli	x	b2020	HisD (b2020)	HISTD	hisD	L-histidinal:NAD+ oxidoreductase; L-histidinol:NAD+ oxidoreductase	290	[c] : h2o + histd + (2) nad --> (3) h + his-L + (2) nadh
	plantarum	x	lp_2559	HisD (lp_2559)	HISTD	hisD	histidinol dehydrogenase	374	[c] : h2o + histd + (2) nad --> (3) h + his-L + (2) nadh
	subtilis	x	bsu34910	HisD (BSU34910)	HISTD	hisD	histidinol dehydrogenase	389	[c] : h2o + histd + (2) nad --> (3) h + his-L + (2) nadh
	Oliveira		L0067	-	-	hisD	histidinol dehydrogenase	-	L-histidinol + 2 NAD(+) + H(2)O -> L-histidine + 2 NADH + 3 H(+)
326	lactis		L70624	-	-	pyrH	UMP-kinase	-	-
	coli	x	b0171	( Cmk (b0910) ) or ( PyrHec (b0171) )	UMPK	pyrH	uridylate kinase	211	[c] : atp + ump <==> adp + udp
	coli	y	b0171	PyrHec (b0171)	URIDK3	pyrH	uridylate kinase	211	[c] : atp + dump <==> adp + dudp
	plantarum	x	lp_2053	PyrH (lp_2053)	URIDK1	pyrH	uridylate kinase	352	[c] : atp + ump --> adp + udp
	plantarum	y	lp_2053	PyrH (lp_2053)	URIDK2	pyrH	uridylate kinase	352	[c] : atp + dump --> adp + dudp
	subtilis	x	bsu16510	PyrH (BSU16510)	URIDK1	pyrH	uridylate kinase	307	[c] : atp + ump --> adp + udp
	subtilis	y	bsu16510	PyrH (BSU16510)	URIDK2	pyrH	uridylate kinase	307	[c] : atp + dump --> adp + dudp
	Oliveira		L70624	-	-	pyrH	UMP-kinase	-	ATP + UMP <-> ADP + UDP
327	lactis		L199221	-	-	rmlB	dTDP-glucose 4,6-dehydratase	-	-
	coli	x	b2041	( RffG (b3788) ) or ( RfbB (b2041) )	TDPGDH	rfbB	dTDP-glucose 4,6 dehydratase	294	[c] : dtdpglc --> dtdpddg + h2o
	coli		b3788	( RffG (b3788) ) or ( RfbB (b2041) )	TDPGDH	rffG	dTDP-glucose 4,6-dehydratase	304	[c] : dtdpglc --> dtdpddg + h2o
	plantarum	x	lp_1189	RfbB (lp_1189)	TDPGDH	rfbB	dTDP-glucose 4,6-dehydratase	526	[c] : dtdpglc --> dtdpddg + h2o
	subtilis		bsu37830	-	-	spsJ	spsJ	266	-
	Oliveira		L199221	-	-	rmlB	dTDP-glucose 4,6-dehydratase	-	dTDP-glucose -> dTDP-4-dehydro-6-deoxy-D-glucose + H(2)O
328	lactis		L3846	-	-	yeaB	thymidylate kinase	-	-
	coli	x	b1098	Tmk (b1098)	DTMPK	tmk	thymidylate kinase	113	[c] : atp + dtmp <==> adp + dtdp
	plantarum	x	lp_0703	Tmk (lp_0703)	DTMPK	tmk	thymidylate kinase	204	[c] : atp + dtmp <==> adp + dtdp
	subtilis	x	bsu00280	Tmk (BSU00280)	DTMPK	tmk	thymidylate kinase	202	[c] : atp + dtmp <==> adp + dtdp
	Oliveira		L3846	-	-	yeaB	thymidylate kinase	-	ATP + dUMP <-> ADP + dUDP
	Oliveira		L3846	-	-	yeaB	thymidylate kinase	-	ATP + dTMP <-> ADP + dTDP
329	lactis		L178227	-	-	noxD	NADH oxidase	-	-
	coli		b2711	-	-	ygbD	putative oxidoreductase	80.9	-
	Oliveira		L178227	-	-	noxD	NADH oxidase	-	1/2 O(2) + NADH + H(+) -> H(2)O + NAD(+)
330	lactis		L123159	-	-	mleP	malate transporter	-	-
	subtilis	y	bsu31580	MaeN (BSU31580)	MALt4	maeN	Na+/malate symporter	240	mal-L[e] + na1[e] --> mal-L[c] + na1[c]
	subtilis	y	bsu38770	( YraO (BSU26860) ) or ( YxkJ (BSU38770) )	CITt2	yxkJ	yxkJ	188	cit[e] + h[e] --> cit[c] + h[c]
	subtilis	x	bsu38770	( YflS (BSU07570) ) or ( YxkJ (BSU38770) )	MALt2	yxkJ	yxkJ	188	h[e] + mal-L[e] --> h[c] + mal-L[c]
	Oliveira		L123159	-	-	mleP	malate transporter	-	MALAext <-> (S)-malate
331	lactis		L135991	-	-	proC	pyrroline-5-carboxylate reductase	-	-
	coli	x	b0386	ProC (b0386)	P5CR	proC	pyrroline-5-carboxylate reductase	169	[c] : 1pyr5c + (2) h + nadph --> nadp + pro-L
	plantarum	x	lp_0561	ProC (lp_0561)	P5CR	proC	pyrroline-5-carboxylate reductase	198	[c] : 1pyr5c + (2) h + nadph --> nadp + pro-L
	subtilis	x	bsu23800	( ProG (BSU12910) ) or ( ProH (BSU18480) ) or ( ProI (BSU23800) )	P5CR	proI	pyrroline-5-carboxylate reductase	140	[c] : 1pyr5c + (2) h + nadph --> nadp + pro-L
	subtilis		bsu18480	( ProG (BSU12910) ) or ( ProH (BSU18480) ) or ( ProI (BSU23800) )	P5CR	proH	pyrroline-5-carboxylate reductase	135	[c] : 1pyr5c + (2) h + nadph --> nadp + pro-L
	Oliveira		L135991	-	-	proC	pyrroline-5-carboxylate reductase	-	1-pyrroline-5-carboxylate + NADPH + H(+) <-> L-proline + NADP(+)
332	lactis		L25115	-	-	hpt	hypoxantine-guanine phosphorybosyltransferase	-	-
	coli	x	b0125	( Gpt (b0238) ) or ( Hpt (b0125) )	GUAPRT	hpt	hypoxanthine phosphoribosyltransferase	150	[c] : gua + prpp --> gmp + ppi
	coli	x	b0125	( Gpt (b0238) ) or ( Hpt (b0125) )	HXPRT	hpt	hypoxanthine phosphoribosyltransferase	150	[c] : hxan + prpp --> imp + ppi
	plantarum	x	lp_0546	HprT (lp_0546)	HXPRT	hprT	hypoxanthine-guanine phosphoribosyltransferase	206	[c] : hxan + prpp --> imp + ppi
	plantarum	x	lp_0546	HprT (lp_0546)	GUAPRT	hprT	hypoxanthine-guanine phosphoribosyltransferase	206	[c] : gua + prpp --> gmp + ppi
	subtilis	x	bsu00680	HprT (BSU00680)	GUAPRT	hprT	hypoxanthine-guanine phosphoribosyltransferase	226	[c] : gua + prpp --> gmp + ppi
	subtilis	x	bsu00680	HprT (BSU00680)	HXPRT	hprT	hypoxanthine-guanine phosphoribosyltransferase	226	[c] : hxan + prpp --> imp + ppi
	subtilis	y	bsu00680	HprT (BSU00680)	MCPRT	hprT	hypoxanthine-guanine phosphoribosyltransferase	226	[c] : 6mct + prpp --> 5pmct + ppi
	Oliveira		L25115	-	-	hpt	hypoxantine-guanine phosphorybosyltransferase	-	IMP + diphosphate <-> hypoxanthine + 5-phospho-alpha-D-ribose 1-diphosphate
	Oliveira		L25115	-	-	hpt	hypoxantine-guanine phosphorybosyltransferase	-	GMP + diphosphate <-> guanine + 5-phospho-alpha-D-ribose 1-diphosphate
333	lactis		L66222	-	-	coaA	pantothenate kinase	-	-
	coli	x	b3974	CoaA (b3974)	PNTK	coaA	pantothenate kinase	241	[c] : atp + pnto-R --> 4ppan + adp + h
	plantarum	x	lp_0913	CoaA (lp_0913)	PNTK	coaA	pantothenate kinase	306	[c] : atp + pnto-R --> 4ppan + adp + h
	subtilis	x	bsu23760	CoaA (BSU23760)	PNTK	coaA	pantothenate kinase	246	[c] : atp + pnto-R --> 4ppan + adp + h
	Oliveira		L66222	-	-	coaA	pantothenate kinase	-	ATP + pantothenate -> ADP + pantetheine 4'-phosphate
334	lactis		L41335	-	-	noxB	NADH dehydrogenase	-	-
	coli	y	b1109	Ndh (b1109)	NADH_10	ndh	respiratory NADH dehydrogenase	126	[c] : h + mqn8 + nadh --> mql8 + nad
	coli	y	b1109	Ndh (b1109)	NADH_12	ndh	respiratory NADH dehydrogenase	126	[c] : h + nadh + ubq8 --> nad + ubq8h2
	coli	y	b1109	Ndh (b1109)	NADH_9	ndh	respiratory NADH dehydrogenase	126	[c] : 2dmmq8 + h + nadh --> 2dmmql8 + nad
	plantarum		lp_1069	-	-	ndh2	NADH dehydrogenase	611	-
	subtilis	y	bsu12290	( YjlD (BSU12290) ) or ( YumB (BSU32100) )	NADH_4	yjlD	yjlD	177	[c] : h + mqn7 + nadh --> mql7 + nad
	subtilis	y	bsu32100	( YjlD (BSU12290) ) or ( YumB (BSU32100) )	NADH_4	yumB	yumB	204	[c] : h + mqn7 + nadh --> mql7 + nad
	Oliveira		L41335	-	-	noxB	NADH dehydrogenase	-	NADH + H(+) + O(2) -> H(2)O(2) + NAD(+)
335	lactis		L0329	-	-	arcA	arginine deiminase	-	-
	Oliveira		L0329	-	-	arcA	arginine deiminase	-	L-arginine + H(2)O -> L-citrulline + NH(3)
336	lactis		L0321	-	-	aldB	alpha-acetolactate decarboxylase	-	-
	plantarum	x	lp_2030	AlsD (lp_2030)	ACLDC	aldB	alpha-acetolactate decarboxylase	172	[c] : alac-S + h --> actn-R + co2
	subtilis	x	bsu36000	AlsD (BSU36000)	ACLDC	alsD	alpha-acetolactate decarboxylase	151	[c] : alac-S + h --> actn-R + co2
	Oliveira		L0321	-	-	aldB	alpha-acetolactate decarboxylase	-	2-acetolactate <-> 2-acetoin + CO(2)
337	lactis		L71075	-	-	icd	isocitrate dehydrogenase	-	-
	coli	x	b1136	Icd (b1136)	ICDHy	icdA	isocitrate dehydrogenase, specific for NADP+	388	[c] : icit + nadp <==> akg + co2 + nadph
	subtilis	x	bsu29130	Icd (BSU29130)	ICDHy	icd	isocitrate dehydrogenase	451	[c] : icit + nadp <==> akg + co2 + nadph
	Oliveira		L71075	-	-	icd	isocitrate dehydrogenase	-	isocitrate + NADP(+) -> 2-oxoglutarate + CO(2) + NADPH + H(+)
338	lactis		L137630	-	-	frdC	fumarate reductase flavoprotein subunit	-	-
	coli	x	b0723	Sdh ( b0721 and b0722 and b0723 and b0724 )	SUCD1i	sdhA	succinate dehydrogenase, flavoprotein subunit	120	[c] : fad + succ --> fadh2 + fum
	coli	y	b0723	Sdh ( b0721 and b0722 and b0723 and b0724 )	SUCD4	sdhA	succinate dehydrogenase, flavoprotein subunit	120	[c] : fadh2 + ubq8 <==> fad + ubq8h2
	coli	y	b2574	NadB (b2574)	ASPO3	nadB	quinolinate synthetase, B protein	114	[c] : asp-L + ubq8 --> h + iasp + ubq8h2
	coli	y	b2574	NadB (b2574)	ASPO4	nadB	quinolinate synthetase, B protein	114	[c] : asp-L + mqn8 --> h + iasp + mql8
	coli	y	b2574	NadB (b2574)	ASPO5	nadB	quinolinate synthetase, B protein	114	[c] : asp-L + fum --> h + iasp + succ
	coli	y	b2574	NadB (b2574)	ASPO6	nadB	quinolinate synthetase, B protein	114	[c] : asp-L + o2 --> h + h2o2 + iasp
	coli	y	b4154	Frd ( b4151 and b4152 and b4153 and b4154 )	FRD2	frdA	fumarate reductase, anaerobic, flavoprotein subunit	135	[c] : fum + mql8 --> mqn8 + succ
	coli	y	b4154	Frd ( b4151 and b4152 and b4153 and b4154 )	FRD3	frdA	fumarate reductase, anaerobic, flavoprotein subunit	135	[c] : 2dmmql8 + fum --> 2dmmq8 + succ
	plantarum		lp_1113	-	-	-	fumarate reductase, flavoprotein subunit precursor, N-terminally truncated	459	-
	subtilis	y	bsu27870	NadB (BSU27870)	ASPO	nadB	L-aspartate oxidase	115	[c] : asp-L + h2o + o2 --> h + h2o2 + nh3 + oaa
	subtilis	y	bsu27870	NadB (BSU27870)	ASPO1	nadB	L-aspartate oxidase	115	[c] : asp-L + nad --> (2) h + iasp + nadh
	subtilis	x	bsu28440	( SdhA (BSU28440) and SdhB (BSU28430) and SdhC (BSU28450) )	SUCD1	sdhA	succinate dehydrogenase (flavoprotein subunit)	87.4	[c] : fad + succ <==> fadh2 + fum
	Oliveira		L137630	-	-	frdC	fumarate reductase flavoprotein subunit	-	succinate + FAD <-> fumarate + FADH(2)
339	lactis		L174407	-	-	yjhF	phosphoglycerate mutase	-	-
	plantarum	x	lp_0900	( Pgm1 (lp_0205) ) or ( Pgm3 (lp_0900) ) or ( Pgm4 (lp_0901) ) or ( Pgm5 (lp_1785) ) or ( Pgm6 (lp_2170) ) or ( Pgm7 (lp_2785) ) or ( Pgm8 (lp_2868) ) or ( Pgm9 (lp_3170) ) or ( Pgm2 (lp_0597) )	PGM	pgm3	phosphoglycerate mutase	90.9	[c] : 3pg <==> 2pg
	plantarum		lp_0901	( Pgm1 (lp_0205) ) or ( Pgm3 (lp_0900) ) or ( Pgm4 (lp_0901) ) or ( Pgm5 (lp_1785) ) or ( Pgm6 (lp_2170) ) or ( Pgm7 (lp_2785) ) or ( Pgm8 (lp_2868) ) or ( Pgm9 (lp_3170) ) or ( Pgm2 (lp_0597) )	PGM	pgm4	phosphoglycerate mutase	84.3	[c] : 3pg <==> 2pg
	Oliveira		L174407	-	-	yjhF	phosphoglycerate mutase	-	3-phospho-D-glycerate <-> 2-phospho-D-glycerate
340	lactis		L14408	-	-	nagB	glucosamine-6-P isomerase	-	-
	coli	x	b0678	NagB (b0678)	G6PDA	nagB	glucosamine-6-phosphate deaminase	120	[c] : gam6p + h2o --> f6p + nh4
	plantarum	x	lp_0226	Gnp (lp_0226)	G6PDA	gnp	glucosamine-6-phosphate isomerase	334	[c] : gam6p + h2o --> f6p + nh4
	subtilis	x	bsu02360	( GamA (BSU02360) ) or ( NagB (BSU35020) )	G6PDA	gamA	glucosamine-6-phosphate isomerase	201	[c] : gam6p + h2o --> f6p + nh4
	subtilis		bsu35020	( GamA (BSU02360) ) or ( NagB (BSU35020) )	G6PDA	nagB	N-acetylglucosamine-6-phosphate isomerase	191	[c] : gam6p + h2o --> f6p + nh4
	Oliveira		L14408	-	-	nagB	glucosamine-6-P isomerase	-	D-glucosamine 6-phosphate + H(2)O <-> D-fructose 6-phosphate + NH(3)
341	lactis		L56488	-	-	araT	aromatic amino acid specific aminotransferase	-	-
	coli		b0600	-	-	ybdL	putative aminotransferase	172	-
	plantarum	y	lp_1280	( AraT1 (lp_1280) ) or ( AraT2 (lp_2684) ) or ( AspB1 (lp_1739) )	ASPTA5	araT1	aromatic amino acid specific aminotransferase	440	[c] : akg + tyr-L <==> 34hpp + glu-L
	plantarum	y	lp_1280	( AraT1 (lp_1280) ) or ( AraT2 (lp_2684) ) or ( AspB1 (lp_1739) )	ASPTA6	araT1	aromatic amino acid specific aminotransferase	440	[c] : akg + phe-L <==> glu-L + phpyr
	subtilis		bsu14000	-	-	patA	aminotransferase	365	-
	Oliveira		L56488	-	-	araT	aromatic amino acid specific aminotransferase	-	4-hydroxyphenylpyruvate + L-glutamate <-> L-tyrosine + 2-oxoglutarate
	Oliveira		L56488	-	-	araT	aromatic amino acid specific aminotransferase	-	L-tyrosine + 4-methyl-2-oxopentanoate <-> 4-hydroxyphenylpyruvate + L-leucine
	Oliveira		L56488	-	-	araT	aromatic amino acid specific aminotransferase	-	L-tyrosine + 3-methyl-2-oxopentanoate <-> 4-hydroxyphenylpyruvate + L-isoleucine
	Oliveira		L56488	-	-	araT	aromatic amino acid specific aminotransferase	-	L-tyrosine + phenylpyruvate <-> 4-hydroxyphenylpyruvate + L-phenylalanine
	Oliveira		L56488	-	-	araT	aromatic amino acid specific aminotransferase	-	L-tyrosine + 4-methylthio 2-oxobutyrate <-> 4-hydroxyphenylpyruvate + L-methionine
	Oliveira		L56488	-	-	araT	aromatic amino acid specific aminotransferase	-	L-tyrosine + indol-3-pyruvate <-> 4-hydroxyphenylpyruvate + L-tryptophan
	Oliveira		L56488	-	-	araT	aromatic amino acid specific aminotransferase	-	phenylpyruvate + L-glutamate <-> L-phenylalanine + 2-oxoglutarate
	Oliveira		L56488	-	-	araT	aromatic amino acid specific aminotransferase	-	L-phenylalanine + 4-methyl-2-oxopentanoate <-> phenylpyruvate + L-leucine
	Oliveira		L56488	-	-	araT	aromatic amino acid specific aminotransferase	-	L-phenylalanine + 3-methyl-2-oxopentanoate <-> phenylpyruvate + L-isoleucine
	Oliveira		L56488	-	-	araT	aromatic amino acid specific aminotransferase	-	L-phenylalanine + indol-3-pyruvate <-> phenylpyruvate + L-tryptophan
	Oliveira		L56488	-	-	araT	aromatic amino acid specific aminotransferase	-	L-phenylalanine + 4-methylthio 2-oxobutyrate <-> phenylpyruvate + L-methionine
	Oliveira		L56488	-	-	araT	aromatic amino acid specific aminotransferase	-	L-phenylalanine + 4-hydroxyphenylpyruvate <-> phenylpyruvate + L-tyrosine
	Oliveira		L56488	-	-	araT	aromatic amino acid specific aminotransferase	-	L-tryptophan + 2-oxoglutarate <-> indol-3-pyruvate + L-glutamate
	Oliveira		L56488	-	-	araT	aromatic amino acid specific aminotransferase	-	L-tryptophan + 4-methyl-2-oxopentanoate <-> indol-3-pyruvate + L-leucine
	Oliveira		L56488	-	-	araT	aromatic amino acid specific aminotransferase	-	L-tryptophan + 3-methyl-2-oxopentanoate <-> indol-3-pyruvate + L-isoleucine
	Oliveira		L56488	-	-	araT	aromatic amino acid specific aminotransferase	-	L-tryptophan + phenylpyruvate <-> indol-3-pyruvate + L-phenylalanine
	Oliveira		L56488	-	-	araT	aromatic amino acid specific aminotransferase	-	L-tryptophan + 4-methylthio 2-oxobutyrate <-> 4-hydroxyphenylpyruvate + L-methionine
	Oliveira		L56488	-	-	araT	aromatic amino acid specific aminotransferase	-	L-tryptophan + 4-hydroxyphenylpyruvate <-> indol-3-pyruvate + L-tyrosine
342	lactis		L0199	-	-	poxL	pyruvate oxidase	-	-
	coli	y	b0871	PoxB (b0871)	POX	poxB	pyruvate oxidase	310	[c] : h2o + pyr + ubq8 --> ac + co2 + ubq8h2
	plantarum	x	lp_0849	( Pox4 (lp_3587) ) or ( Pox5 (lp_3589) ) or ( Pox3 (lp_2629) ) or ( Pox2 (lp_0852) ) or ( Pox1 (lp_0849) )	PYROX	pox1	pyruvate oxidase	598	[c] : h + o2 + pi + pyr --> actp + co2 + h2o2
	subtilis		bsu04340	-	-	ydaP	ydaP	400	-
[truncated: 50 more rows]

## Sheet: Unique genes for AUTOGRAPH
Genes of L.lactis not found in Oliveira network
Ortholog Group	Classification	Species orthologs	Gene Synonym	Protein Complex	Sympheny Reaction ID	Gene Name	Genbank Annotation	BIT Score with L. lactis Gene	Reaction
1	transport	lactis	L166512	-	-	zitQ	zinc ABC transporter ATP binding protein	-	-
		subtilis	bsu02860	YcdHIA ( BSU02850 and BSU02860 and BSU02870 )	ZN2abc2	ycdI	hypothetical protein	239	atp[c] + h2o[c] + zn2[e] --> adp[c] + h[c] + pi[c] + zn2[c]
2	transport	lactis	L119452	-	-	plpC	outer membrane lipoprotein precursor	-	-
		coli	b0197	( MetI (b0198) and MetN (b0199) and MetQ (b0197) )	METDabc	metQ	D-methionine transport protein (ABC superfamily, peri_bind)	159	atp[c] + h2o[c] + met-D[e] --> adp[c] + h[c] + met-D[c] + pi[c]
		coli	b0197	( MetI (b0198) and MetN (b0199) and MetQ (b0197) )	METabc	metQ	D-methionine transport protein (ABC superfamily, peri_bind)	159	atp[c] + h2o[c] + met-L[e] --> adp[c] + h[c] + met-L[c] + pi[c]
		coli	b3661	-	-	nlpA	lipoprotein-28	158	-
		plantarum	lp_1746	-	-	-	amino acid ABC transporter, substrate binding protein	153	-
		subtilis	bsu09110	-	-	yhcJ	hypothetical protein	115	-
3	transport	lactis	L160176	-	-	ydgB	amino acid permease	-	-
		coli	b4208	CycAec (b4208)	ALA_Dt6	cycA	transport of D-alanine, D-serine, and glycine	355	ala-D[e] + h[e] <==> ala-D[c] + h[c]
		coli	b4208	( YaaJ (b0007) ) or ( CycAec (b4208) )	ALA_Lt6	cycA	transport of D-alanine, D-serine, and glycine	355	ala-L[e] + h[e] <==> ala-L[c] + h[c]
		coli	b4208	( CycAec (b4208) ) or ( YeaV (b1801) ) or ( YaaJ (b0007) )	GLYt6	cycA	transport of D-alanine, D-serine, and glycine	355	gly[e] + h[e] <==> gly[c] + h[c]
		coli	b4208	CycAec (b4208)	SER_Dt6	cycA	transport of D-alanine, D-serine, and glycine	355	h[e] + ser-D[e] <==> h[c] + ser-D[c]
		plantarum	lp_3339	-	-	-	amino acid transport protein	439	-
		subtilis	bsu02060	-	-	ybxG	hypothetical protein	305	-
		subtilis	bsu05620	-	-	ydgF	hypothetical protein	384	-
		subtilis	bsu27090	-	-	aapA	amino acid permease	380	-
		subtilis	bsu30530	-	-	ytnA	hypothetical protein	308	-
4	transport	lactis	L122401	-	-	ydcC	amino acid ABC trasporter permease protein	-	-
		coli	b0198	( MetI (b0198) and MetN (b0199) and MetQ (b0197) )	METDabc	metI	D- and L-methionine transport protein (ABC superfamily, membrane)	162	atp[c] + h2o[c] + met-D[e] --> adp[c] + h[c] + met-D[c] + pi[c]
		coli	b0198	( MetI (b0198) and MetN (b0199) and MetQ (b0197) )	METabc	metI	D- and L-methionine transport protein (ABC superfamily, membrane)	162	atp[c] + h2o[c] + met-L[e] --> adp[c] + h[c] + met-L[c] + pi[c]
		plantarum	lp_1745	-	-	-	amino acid ABC transporter, permease protein	230	-
		subtilis	bsu32740	-	-	yusB	hypothetical protein	175	-
5	transport	lactis	L171588	-	-	yriD	hypothetical protein	-	-
		coli	b3664	-	-	yicO	orf, hypothetical protein	295	-
		coli	b3714	-	-	yieG	putative membrane / transport protein	301	-
		plantarum	lp_0848	PbuG (lp_0848)	HXANt2	-	transport protein	323	h[e] + hxan[e] --> h[c] + hxan[c]
		plantarum	lp_0848	( PbuG (lp_0848) ) or ( Lp_3374 (lp_3374) )	GUAt2	-	transport protein	323	gua[e] + h[e] --> gua[c] + h[c]
		plantarum	lp_2712	-	-	-	transport protein	333	-
		subtilis	bsu06370	( PbuG (BSU06370) ) or ( YxlA (BSU38710) )	GUAt2	pbuG	hypoxanthine/guanine permease	311	gua[e] + h[e] --> gua[c] + h[c]
		subtilis	bsu06370	PbuG (BSU06370)	HXANt2	pbuG	hypoxanthine/guanine permease	311	h[e] + hxan[e] --> h[c] + hxan[c]
		subtilis	bsu29990	-	-	ytiP	hypothetical protein	312	-
6	specific	lactis	L98310	-	-	ymjF	UDP-N-acetylglucosamine 2-epimerase	-	-
		coli	b3786	WecB (b3786)	UAG2E	wecB	UDP-N-acetyl glucosamine -2-epimerase; synthesis of enterobacterial common antigen (ECA)	319	[c] : uacgam <==> uacmam
		plantarum	lp_1173	Lp_1173 (lp_1173)	UAG2E	-	UDP-N-acetylglucosamine 2-epimerase	324	[c] : uacgam <==> uacmam
		subtilis	bsu35660	YvyH (BSU35660)	UAG2E	yvyH	hypothetical protein	360	[c] : uacgam <==> uacmam
7	specific	lactis	L154885	-	-	def	polypeptide deformylase	-	-
		coli	b3287	-	-	def	peptide deformylase	55.5	-
		plantarum	lp_2155	( Def2 (lp_2935) ) or ( Def1 (lp_2155) )	FMETDF	def1	formylmethionine deformylase	200	[c] : fmet + h2o --> for + met-L
		subtilis	bsu14560	-	-	ykrB	hypothetical protein	165	-
8	specific	lactis	L0071	-	-	hisF	cyclase HisF	-	-
		coli	b2025	HisF ( b2023 and b2025 )	IG3PS	hisF	imidazole glycerol phosphate synthase subunit in heterodimer with HisH = imidazole glycerol phsphate synthase holoenzyme	206	[c] : gln-L + prlp --> aicar + eig3p + glu-L + (2) h
		plantarum	lp_2554	HisHF ( lp_2554 and lp_2557 )	IG3PS	hisF	cyclase	263	[c] : gln-L + prlp --> aicar + eig3p + glu-L + (2) h
		subtilis	bsu34870	-	-	hisF	HisF cyclase-like protein	249	-
9	specific	lactis	L42912	-	-	pi335	deoxyuridine 5'-triphosphate nucleotidohydrolase	-	-
		coli	b3640	Dutec (b3640)	DUTPDP	dut	deoxyuridinetriphosphatase	66.6	[c] : dutp + h2o --> dump + h + ppi
		subtilis	bsu17660	( YncF (BSU17660) ) or ( YosF (BSU20020) )	DUTPDP	yncF	hypothetical protein	56.2	[c] : dutp + h2o --> dump + h + ppi
		subtilis	bsu20020	( YncF (BSU17660) ) or ( YosF (BSU20020) )	DUTPDP	yosS	hypothetical protein	55.5	[c] : dutp + h2o --> dump + h + ppi
10	specific	lactis	L114717	-	-	ylbD	hypothetical protein	-	-
		plantarum	lp_2380	Lp_2380 (lp_2380)	UAAGLS1	murC	UDP-N-acetylmuramyl tripeptide synthase (putative)	459	[c] : atp + lys-L + uamag --> adp + (2) h + pi + uAgl
11	specific	lactis	L166614	-	-	ydgJ	hypothetical protein	-	-
		plantarum	lp_2222	PpnK (lp_2222)	NADK	ppnK	inorganic polyphosphate/ATP-NAD kinase (putative)	269	[c] : atp + nad --> adp + h + nadp
		subtilis	bsu11610	-	-	yjbN	hypothetical protein	224	-
12	specific	lactis	L112353	-	-	yrbC	hypothetical protein	-	-
		coli	b3930	MenA (b3930)	DHNAOT	menA	1,4-dihydroxy-2-naphthoate --> dimethylmenaquinone	60.5	[c] : dhna + nad + octdp --> 2dmmq8 + co2 + nadh + ppi
		subtilis	bsu38490	MenA (BSU38490)	DHNAOT	menA	1,4-dihydroxy-2-naphthoate octaprenyltransferase	8.97e+16	[c] : dhna + nad + octdp --> 2dmmq8 + co2 + nadh + ppi
13	specific	lactis	L4702	-	-	ndrI	ribonucleotide reductase	-	-
		coli	b2674	-	-	nrdI	orf, hypothetical protein	65.9	-
		plantarum	lp_2673	( NrdI (lp_2673) ) or ( NrdD (lp_2932) )	RNTR4	nrdI	ribonucleotide reductase protein NrdI	63.9	[c] : trdrd + utp --> dutp + h2o + trdox
		plantarum	lp_2673	( NrdI (lp_2673) ) or ( NrdD (lp_2932) )	RNTR3	nrdI	ribonucleotide reductase protein NrdI	63.9	[c] : ctp + trdrd --> dctp + h2o + trdox
		plantarum	lp_2673	( NrdI (lp_2673) ) or ( NrdD (lp_2932) )	RNTR2	nrdI	ribonucleotide reductase protein NrdI	63.9	[c] : gtp + trdrd --> dgtp + h2o + trdox
		plantarum	lp_2673	( NrdI (lp_2673) ) or ( NrdD (lp_2932) )	RNTR1	nrdI	ribonucleotide reductase protein NrdI	63.9	[c] : atp + trdrd --> datp + h2o + trdox
		subtilis	bsu17370	-	-	ymaA	hypothetical protein	53.5	-
14	transport	lactis	L154481	-	-	pstA	phosphate ABC transporter ATP binding protein	-	-
		coli	b3725	( PstA (b3726) and PstB (b3725) and PstC (b3727) and PstD (b3728) )	PIabc	pstB	ATP-binding component of high-affinity phosphate-specific transport system	268	atp[c] + h2o[c] + pi[e] --> adp[c] + h[c] + (2) pi[c]
		plantarum	lp_0750	Pst ( lp_0733 and lp_0746 and lp_0747 and lp_0748 and lp_0749 and lp_0750 and lp_0751 )	PIabc	pstA	phosphate ABC transporter, ATP-binding protein	364	atp[c] + h2o[c] + pi[e] --> adp[c] + h[c] + (2) pi[c]
		subtilis	bsu24960	PstABCS ( BSU24990 and BSU24980 and BSU24970 and BSU24960 and BSU24950 )	PIabc	pstBA	phosphate ABC transporter (ATP-binding protein)	319	atp[c] + h2o[c] + pi[e] --> adp[c] + h[c] + (2) pi[c]
15	specific	lactis	L98347	-	-	glgA	glycogen synthase	-	-
		coli	b3429	GlgA (b3429)	GLCS1	glgA	glycogen synthase	281	[c] : adpglc --> adp + glycogen + h
		plantarum	lp_0023	( GlgA (lp_0023) and GlgB (lp_0020) )	GLCS1	glgA	starch (bacterial glycogen) synthase	473	[c] : adpglc --> adp + glycogen + h
		subtilis	bsu30950	( GlgB (BSU30980) ) or ( GlgA (BSU30950) and GlgD (BSU30960) )	GLCS1	glgA	starch (bacterial glycogen) synthase	427	[c] : adpglc --> adp + glycogen + h
16	choice	lactis	L0188	-	-	fabZ2	3R-hydroxymyristoyl-acyl carrier protein dehydratase	-	-
		coli	b0180	( FabA (b0954) and FabB (b2323) and FabGec (b1093) and FabI (b1288) ) or ( FabB (b2323) and FabGec (b1093) and FabI (b1288) and FabZ (b0180) ) or ( FabF (b1095) and FabGec (b1093) and FabI (b1288) and FabZ (b0180) ) or ( FabA (b0954) and FabF (b1095) and FabGec (b1093) and FabI (b1288) )	C120SN	fabZ	(3R)-hydroxymyristol acyl carrier protein dehydratase	134	[c] : actACP + (14) h + (4) malACP + (10) nadph --> (4) ACP + (4) co2 + ddcaACP + (5) h2o + (10) nadp
		coli	b0180	( FabA (b0954) and FabB (b2323) and FabGec (b1093) and FabI (b1288) ) or ( FabB (b2323) and FabGec (b1093) and FabI (b1288) and FabZ (b0180) ) or ( FabF (b1095) and FabGec (b1093) and FabI (b1288) and FabZ (b0180) ) or ( FabA (b0954) and FabF (b1095) and FabGec (b1093) and FabI (b1288) )	C120SN	fabZ	(3R)-hydroxymyristol acyl carrier protein dehydratase	134	[c] : actACP + (14) h + (4) malACP + (10) nadph --> (4) ACP + (4) co2 + ddcaACP + (5) h2o + (10) nadp
		coli	b0180	( FabA (b0954) and FabB (b2323) and FabGec (b1093) and FabI (b1288) ) or ( FabB (b2323) and FabGec (b1093) and FabI (b1288) and FabZ (b0180) ) or ( FabF (b1095) and FabGec (b1093) and FabI (b1288) and FabZ (b0180) ) or ( FabA (b0954) and FabF (b1095) and FabGec (b1093) and FabI (b1288) )	C140SN	fabZ	(3R)-hydroxymyristol acyl carrier protein dehydratase	134	[c] : actACP + (17) h + (5) malACP + (12) nadph --> (5) ACP + (5) co2 + (6) h2o + myrsACP + (12) nadp
		coli	b0180	( FabA (b0954) and FabB (b2323) and FabGec (b1093) and FabI (b1288) ) or ( FabB (b2323) and FabGec (b1093) and FabI (b1288) and FabZ (b0180) ) or ( FabF (b1095) and FabGec (b1093) and FabI (b1288) and FabZ (b0180) ) or ( FabA (b0954) and FabF (b1095) and FabGec (b1093) and FabI (b1288) )	C140SN	fabZ	(3R)-hydroxymyristol acyl carrier protein dehydratase	134	[c] : actACP + (17) h + (5) malACP + (12) nadph --> (5) ACP + (5) co2 + (6) h2o + myrsACP + (12) nadp
		coli	b0180	( FabA (b0954) and FabB (b2323) and FabGec (b1093) and FabI (b1288) and FabZ (b0180) )	C141SN	fabZ	(3R)-hydroxymyristol acyl carrier protein dehydratase	134	[c] : actACP + (16) h + (5) malACP + (11) nadph --> (5) ACP + (5) co2 + (6) h2o + (11) nadp + tdeACP
		coli	b0180	( FabA (b0954) and FabB (b2323) and FabGec (b1093) and FabI (b1288) ) or ( FabB (b2323) and FabGec (b1093) and FabI (b1288) and FabZ (b0180) ) or ( FabF (b1095) and FabGec (b1093) and FabI (b1288) and FabZ (b0180) ) or ( FabA (b0954) and FabF (b1095) and FabGec (b1093) and FabI (b1288) )	C160SN	fabZ	(3R)-hydroxymyristol acyl carrier protein dehydratase	134	[c] : actACP + (20) h + (6) malACP + (14) nadph --> (6) ACP + (6) co2 + (7) h2o + (14) nadp + palmACP
		coli	b0180	( FabA (b0954) and FabB (b2323) and FabGec (b1093) and FabI (b1288) ) or ( FabB (b2323) and FabGec (b1093) and FabI (b1288) and FabZ (b0180) ) or ( FabF (b1095) and FabGec (b1093) and FabI (b1288) and FabZ (b0180) ) or ( FabA (b0954) and FabF (b1095) and FabGec (b1093) and FabI (b1288) )	C160SN	fabZ	(3R)-hydroxymyristol acyl carrier protein dehydratase	134	[c] : actACP + (20) h + (6) malACP + (14) nadph --> (6) ACP + (6) co2 + (7) h2o + (14) nadp + palmACP
		coli	b0180	( FabA (b0954) and FabB (b2323) and FabGec (b1093) and FabI (b1288) and FabZ (b0180) )	C161SN	fabZ	(3R)-hydroxymyristol acyl carrier protein dehydratase	134	[c] : actACP + (19) h + (6) malACP + (13) nadph --> (6) ACP + (6) co2 + (7) h2o + hdeACP + (13) nadp
		coli	b0180	( FabA (b0954) and FabB (b2323) and FabF (b1095) and FabGec (b1093) and FabI (b1288) and FabZ (b0180) )	C181SN	fabZ	(3R)-hydroxymyristol acyl carrier protein dehydratase	134	[c] : actACP + (22) h + (7) malACP + (15) nadph --> (7) ACP + (7) co2 + (8) h2o + (15) nadp + octeACP
		subtilis	bsu36370	-	-	ywpB	hypothetical protein	150	-
17	specific	lactis	L0189	-	-	accC	biotin carboxylase	-	-
		coli	b3256	Acc ( b0185 and b2316 and b3255 and b3256 )	ACCOAC	accC	acetyl CoA carboxylase, biotin carboxylase subunit	469	[c] : accoa + atp + hco3 --> adp + h + malcoa + pi
		plantarum	lp_1678	( AccA1 (lp_0592) and AccB1or3 ( lp_0362 ) or ( lp_0589 ) and AccC1 (lp_0590) and AccD1 (lp_0591) and BirA ( lp_0337 ) or ( lp_0854 ) ) or ( AccA2 (lp_1680) and AccB2or3 ( lp_1676 ) or ( lp_0362 ) and AccC2 (lp_1678) and AccD2 (lp_1679) and BirA ( lp_0337 ) or ( lp_0854 ) )	ACCOAC	accC2	acetyl-CoA carboxylase, biotin carboxylase subunit	482	[c] : accoa + atp + hco3 --> adp + h + malcoa + pi
		subtilis	bsu24340	AccABCD ( BSU24350 and BSU24340 and BSU29200 and BSU29210 )	ACCOAC	accC	acetyl-CoA carboxylase subunit (biotin carboxylase subunit)	540	[c] : accoa + atp + hco3 --> adp + h + malcoa + pi
18	choice	lactis	L190226	-	-	ywaG	lipopolysaccharide biosynthesis protein	-	-
		plantarum	lp_1275	Daggt ( lp_1275 and lp_1276 )	DAGGT_LPL	-	glycosyltransferase	362	[c] : (0.01) dag_LPL + (2) udpg --> (0.01) dgdag_LPL + (2) h + (2) udp
		subtilis	bsu22460	-	-	ypjH	hypothetical protein	79	-
19	transport	lactis	L190009	-	-	feoB	ferrous ion transport protein B	-	-
		coli	b3409	FeoB (b3409)	FE2abc	feoB	ferrous iron transport protein B	405	atp[c] + fe2[e] + h2o[c] --> adp[c] + fe2[c] + h[c] + pi[c]
		plantarum	lp_1466	-	-	feoB	ferrous iron transport protein B	444	-
20	specific	lactis	L0183	-	-	acpA	acyl carrier protein	-	-
		coli	b1094	-	-	acpP	acyl carrier protein	52.4	-
		plantarum	lp_1672	( AcpA1 (lp_1629) and AcpS (lp_0522) ) or ( AcpA2 (lp_1672) and AcpS (lp_0522) )	ACPS2	acpA2	acyl carrier protein	68.6	[c] : apoACP + coa --> acp + h + pap
		subtilis	bsu15920	-	-	acpA	acyl carrier protein	64.7	-
21	choice	lactis	L0185	-	-	fabG1	3-oxoacyl-acyl carrier protein reductase	-	-
		coli	b1093	( FabA (b0954) and FabB (b2323) and FabGec (b1093) and FabI (b1288) ) or ( FabB (b2323) and FabGec (b1093) and FabI (b1288) and FabZ (b0180) ) or ( FabF (b1095) and FabGec (b1093) and FabI (b1288) and FabZ (b0180) ) or ( FabA (b0954) and FabF (b1095) and FabGec (b1093) and FabI (b1288) )	C120SN	fabG	3-oxoacyl-[acyl-carrier-protein] reductase	204	[c] : actACP + (14) h + (4) malACP + (10) nadph --> (4) ACP + (4) co2 + ddcaACP + (5) h2o + (10) nadp
		coli	b1093	( FabA (b0954) and FabB (b2323) and FabGec (b1093) and FabI (b1288) ) or ( FabB (b2323) and FabGec (b1093) and FabI (b1288) and FabZ (b0180) ) or ( FabF (b1095) and FabGec (b1093) and FabI (b1288) and FabZ (b0180) ) or ( FabA (b0954) and FabF (b1095) and FabGec (b1093) and FabI (b1288) )	C120SN	fabG	3-oxoacyl-[acyl-carrier-protein] reductase	204	[c] : actACP + (14) h + (4) malACP + (10) nadph --> (4) ACP + (4) co2 + ddcaACP + (5) h2o + (10) nadp
		coli	b1093	( FabA (b0954) and FabB (b2323) and FabGec (b1093) and FabI (b1288) ) or ( FabB (b2323) and FabGec (b1093) and FabI (b1288) and FabZ (b0180) ) or ( FabF (b1095) and FabGec (b1093) and FabI (b1288) and FabZ (b0180) ) or ( FabA (b0954) and FabF (b1095) and FabGec (b1093) and FabI (b1288) )	C120SN	fabG	3-oxoacyl-[acyl-carrier-protein] reductase	204	[c] : actACP + (14) h + (4) malACP + (10) nadph --> (4) ACP + (4) co2 + ddcaACP + (5) h2o + (10) nadp
		coli	b1093	( FabA (b0954) and FabB (b2323) and FabGec (b1093) and FabI (b1288) ) or ( FabB (b2323) and FabGec (b1093) and FabI (b1288) and FabZ (b0180) ) or ( FabF (b1095) and FabGec (b1093) and FabI (b1288) and FabZ (b0180) ) or ( FabA (b0954) and FabF (b1095) and FabGec (b1093) and FabI (b1288) )	C120SN	fabG	3-oxoacyl-[acyl-carrier-protein] reductase	204	[c] : actACP + (14) h + (4) malACP + (10) nadph --> (4) ACP + (4) co2 + ddcaACP + (5) h2o + (10) nadp
		coli	b1093	( FabA (b0954) and FabB (b2323) and FabGec (b1093) and FabI (b1288) ) or ( FabB (b2323) and FabGec (b1093) and FabI (b1288) and FabZ (b0180) ) or ( FabF (b1095) and FabGec (b1093) and FabI (b1288) and FabZ (b0180) ) or ( FabA (b0954) and FabF (b1095) and FabGec (b1093) and FabI (b1288) )	C140SN	fabG	3-oxoacyl-[acyl-carrier-protein] reductase	204	[c] : actACP + (17) h + (5) malACP + (12) nadph --> (5) ACP + (5) co2 + (6) h2o + myrsACP + (12) nadp
		coli	b1093	( FabA (b0954) and FabB (b2323) and FabGec (b1093) and FabI (b1288) ) or ( FabB (b2323) and FabGec (b1093) and FabI (b1288) and FabZ (b0180) ) or ( FabF (b1095) and FabGec (b1093) and FabI (b1288) and FabZ (b0180) ) or ( FabA (b0954) and FabF (b1095) and FabGec (b1093) and FabI (b1288) )	C140SN	fabG	3-oxoacyl-[acyl-carrier-protein] reductase	204	[c] : actACP + (17) h + (5) malACP + (12) nadph --> (5) ACP + (5) co2 + (6) h2o + myrsACP + (12) nadp
		coli	b1093	( FabA (b0954) and FabB (b2323) and FabGec (b1093) and FabI (b1288) ) or ( FabB (b2323) and FabGec (b1093) and FabI (b1288) and FabZ (b0180) ) or ( FabF (b1095) and FabGec (b1093) and FabI (b1288) and FabZ (b0180) ) or ( FabA (b0954) and FabF (b1095) and FabGec (b1093) and FabI (b1288) )	C140SN	fabG	3-oxoacyl-[acyl-carrier-protein] reductase	204	[c] : actACP + (17) h + (5) malACP + (12) nadph --> (5) ACP + (5) co2 + (6) h2o + myrsACP + (12) nadp
		coli	b1093	( FabA (b0954) and FabB (b2323) and FabGec (b1093) and FabI (b1288) ) or ( FabB (b2323) and FabGec (b1093) and FabI (b1288) and FabZ (b0180) ) or ( FabF (b1095) and FabGec (b1093) and FabI (b1288) and FabZ (b0180) ) or ( FabA (b0954) and FabF (b1095) and FabGec (b1093) and FabI (b1288) )	C140SN	fabG	3-oxoacyl-[acyl-carrier-protein] reductase	204	[c] : actACP + (17) h + (5) malACP + (12) nadph --> (5) ACP + (5) co2 + (6) h2o + myrsACP + (12) nadp
		coli	b1093	( FabA (b0954) and FabB (b2323) and FabGec (b1093) and FabI (b1288) and FabZ (b0180) )	C141SN	fabG	3-oxoacyl-[acyl-carrier-protein] reductase	204	[c] : actACP + (16) h + (5) malACP + (11) nadph --> (5) ACP + (5) co2 + (6) h2o + (11) nadp + tdeACP
		coli	b1093	( FabA (b0954) and FabB (b2323) and FabGec (b1093) and FabI (b1288) ) or ( FabB (b2323) and FabGec (b1093) and FabI (b1288) and FabZ (b0180) ) or ( FabF (b1095) and FabGec (b1093) and FabI (b1288) and FabZ (b0180) ) or ( FabA (b0954) and FabF (b1095) and FabGec (b1093) and FabI (b1288) )	C160SN	fabG	3-oxoacyl-[acyl-carrier-protein] reductase	204	[c] : actACP + (20) h + (6) malACP + (14) nadph --> (6) ACP + (6) co2 + (7) h2o + (14) nadp + palmACP
		coli	b1093	( FabA (b0954) and FabB (b2323) and FabGec (b1093) and FabI (b1288) ) or ( FabB (b2323) and FabGec (b1093) and FabI (b1288) and FabZ (b0180) ) or ( FabF (b1095) and FabGec (b1093) and FabI (b1288) and FabZ (b0180) ) or ( FabA (b0954) and FabF (b1095) and FabGec (b1093) and FabI (b1288) )	C160SN	fabG	3-oxoacyl-[acyl-carrier-protein] reductase	204	[c] : actACP + (20) h + (6) malACP + (14) nadph --> (6) ACP + (6) co2 + (7) h2o + (14) nadp + palmACP
		coli	b1093	( FabA (b0954) and FabB (b2323) and FabGec (b1093) and FabI (b1288) ) or ( FabB (b2323) and FabGec (b1093) and FabI (b1288) and FabZ (b0180) ) or ( FabF (b1095) and FabGec (b1093) and FabI (b1288) and FabZ (b0180) ) or ( FabA (b0954) and FabF (b1095) and FabGec (b1093) and FabI (b1288) )	C160SN	fabG	3-oxoacyl-[acyl-carrier-protein] reductase	204	[c] : actACP + (20) h + (6) malACP + (14) nadph --> (6) ACP + (6) co2 + (7) h2o + (14) nadp + palmACP
		coli	b1093	( FabA (b0954) and FabB (b2323) and FabGec (b1093) and FabI (b1288) ) or ( FabB (b2323) and FabGec (b1093) and FabI (b1288) and FabZ (b0180) ) or ( FabF (b1095) and FabGec (b1093) and FabI (b1288) and FabZ (b0180) ) or ( FabA (b0954) and FabF (b1095) and FabGec (b1093) and FabI (b1288) )	C160SN	fabG	3-oxoacyl-[acyl-carrier-protein] reductase	204	[c] : actACP + (20) h + (6) malACP + (14) nadph --> (6) ACP + (6) co2 + (7) h2o + (14) nadp + palmACP
		coli	b1093	( FabA (b0954) and FabB (b2323) and FabGec (b1093) and FabI (b1288) and FabZ (b0180) )	C161SN	fabG	3-oxoacyl-[acyl-carrier-protein] reductase	204	[c] : actACP + (19) h + (6) malACP + (13) nadph --> (6) ACP + (6) co2 + (7) h2o + hdeACP + (13) nadp
		coli	b1093	( FabA (b0954) and FabB (b2323) and FabF (b1095) and FabGec (b1093) and FabI (b1288) and FabZ (b0180) )	C181SN	fabG	3-oxoacyl-[acyl-carrier-protein] reductase	204	[c] : actACP + (22) h + (7) malACP + (15) nadph --> (7) ACP + (7) co2 + (8) h2o + (15) nadp + octeACP
		coli	b1093	( FabB (b2323) and FabGec (b1093) ) or ( FabF (b1095) and FabGec (b1093) )	KAS16	fabG	3-oxoacyl-[acyl-carrier-protein] reductase	204	[c] : ddcaACP + (2) h + malACP + nadph --> 3hmrsACP + ACP + co2 + nadp
		coli	b1093	( FabB (b2323) and FabGec (b1093) ) or ( FabF (b1095) and FabGec (b1093) )	KAS16	fabG	3-oxoacyl-[acyl-carrier-protein] reductase	204	[c] : ddcaACP + (2) h + malACP + nadph --> 3hmrsACP + ACP + co2 + nadp
		plantarum	lp_1674	FabG1 (lp_1674)	HOCR3	fabG1	3-oxoacyl-[acyl-carrier protein] reductase	221	[c] : 3oxocacp + h + nadph --> 3hocacp + nadp
		plantarum	lp_1674	FabG1 (lp_1674)	HODR8	fabG1	3-oxoacyl-[acyl-carrier protein] reductase	221	[c] : 3oxocdacp + h + nadph --> 3hocdacp + nadp
		plantarum	lp_1674	FabG1 (lp_1674)	HHYR2	fabG1	3-oxoacyl-[acyl-carrier protein] reductase	221	[c] : 3oxhacp + h + nadph --> 3hhacp + nadp
		plantarum	lp_1674	FabG1 (lp_1674)	HDER4	fabG1	3-oxoacyl-[acyl-carrier protein] reductase	221	[c] : 3oxdeacp + h + nadph --> 3hdeacp + nadp
		plantarum	lp_1674	FabG1 (lp_1674)	HDDR5	fabG1	3-oxoacyl-[acyl-carrier protein] reductase	221	[c] : 3oxddacp + h + nadph --> 3hddacp + nadp
		plantarum	lp_1674	FabG1 (lp_1674)	HTDR6	fabG1	3-oxoacyl-[acyl-carrier protein] reductase	221	[c] : 3oxtdacp + h + nadph --> 3htdacp + nadp
		plantarum	lp_1674	FabG1 (lp_1674)	HBUR1	fabG1	3-oxoacyl-[acyl-carrier protein] reductase	221	[c] : aaacp + h + nadph --> 3hbacp + nadp
		plantarum	lp_1674	FabG1 (lp_1674)	HHDR7	fabG1	3-oxoacyl-[acyl-carrier protein] reductase	221	[c] : 3oxhdacp + h + nadph --> 3hpaacp + nadp
		subtilis	bsu15910	( FabD (BSU15900) and FabF (BSU11340) and FabG (BSU15910) and FabHAB ( BSU10170 and BSU11330 ) )	KAS1	fabG	beta-ketoacyl-acyl carrier protein reductase	253	[c] : (14) h + ibcoa + (5) malcoa + (10) nadph --> (5) co2 + (6) coa + fa1 + (4) h2o + (10) nadp
		subtilis	bsu15910	( FabD (BSU15900) and FabF (BSU11340) and FabG (BSU15910) and FabHAB ( BSU10170 and BSU11330 ) )	KAS11	fabG	beta-ketoacyl-acyl carrier protein reductase	253	[c] : (17) h + ivcoa + (6) malcoa + (12) nadph --> (6) co2 + (7) coa + fa11 + (5) h2o + (12) nadp
		subtilis	bsu15910	( FabD (BSU15900) and FabF (BSU11340) and FabG (BSU15910) and FabHAB ( BSU10170 and BSU11330 ) )	KAS12	fabG	beta-ketoacyl-acyl carrier protein reductase	253	[c] : 2mbcoa + (17) h + (6) malcoa + (12) nadph --> (6) co2 + (7) coa + fa12 + (5) h2o + (12) nadp
		subtilis	bsu15910	( FabD (BSU15900) and FabF (BSU11340) and FabG (BSU15910) and FabHAB ( BSU10170 and BSU11330 ) )	KAS13	fabG	beta-ketoacyl-acyl carrier protein reductase	253	[c] : accoa + (23) h + (8) malcoa + (16) nadph --> (8) co2 + (9) coa + (7) h2o + (16) nadp + ocdca
		subtilis	bsu15910	( FabD (BSU15900) and FabF (BSU11340) and FabG (BSU15910) and FabHAB ( BSU10170 and BSU11330 ) )	KAS2	fabG	beta-ketoacyl-acyl carrier protein reductase	253	[c] : accoa + (17) h + (6) malcoa + (12) nadph --> (6) co2 + (7) coa + (5) h2o + myrt + (12) nadp
		subtilis	bsu15910	( FabD (BSU15900) and FabF (BSU11340) and FabG (BSU15910) and FabHAB ( BSU10170 and BSU11330 ) )	KAS3	fabG	beta-ketoacyl-acyl carrier protein reductase	253	[c] : (14) h + ivcoa + (5) malcoa + (10) nadph --> (5) co2 + (6) coa + fa3 + (4) h2o + (10) nadp
		subtilis	bsu15910	( FabD (BSU15900) and FabF (BSU11340) and FabG (BSU15910) and FabHAB ( BSU10170 and BSU11330 ) )	KAS4	fabG	beta-ketoacyl-acyl carrier protein reductase	253	[c] : 2mbcoa + (14) h + (5) malcoa + (10) nadph --> (5) co2 + (6) coa + fa4 + (4) h2o + (10) nadp
		subtilis	bsu15910	( FabD (BSU15900) and FabF (BSU11340) and FabG (BSU15910) and FabHAB ( BSU10170 and BSU11330 ) )	KAS5	fabG	beta-ketoacyl-acyl carrier protein reductase	253	[c] : (16) h + ibcoa + (6) malcoa + (11) nadph --> (6) co2 + (7) coa + fa5 + (5) h2o + (11) nadp
		subtilis	bsu15910	( FabD (BSU15900) and FabF (BSU11340) and FabG (BSU15910) and FabHAB ( BSU10170 and BSU11330 ) )	KAS6	fabG	beta-ketoacyl-acyl carrier protein reductase	253	[c] : (17) h + ibcoa + (6) malcoa + (12) nadph --> (6) co2 + (7) coa + fa6 + (5) h2o + (12) nadp
		subtilis	bsu15910	( FabD (BSU15900) and FabF (BSU11340) and FabG (BSU15910) and FabHAB ( BSU10170 and BSU11330 ) )	KAS7	fabG	beta-ketoacyl-acyl carrier protein reductase	253	[c] : accoa + (19) h + (7) malcoa + (13) nadph --> (7) co2 + (8) coa + (6) h2o + hdcea + (13) nadp
		subtilis	bsu15910	( FabD (BSU15900) and FabF (BSU11340) and FabG (BSU15910) and FabHAB ( BSU10170 and BSU11330 ) )	KAS8	fabG	beta-ketoacyl-acyl carrier protein reductase	253	[c] : accoa + (20) h + (7) malcoa + (14) nadph --> (7) co2 + (8) coa + (6) h2o + hdca + (14) nadp
		subtilis	bsu15910	( FabD (BSU15900) and FabF (BSU11340) and FabG (BSU15910) and FabHAB ( BSU10170 and BSU11330 ) )	KAS9	fabG	beta-ketoacyl-acyl carrier protein reductase	253	[c] : (16) h + ivcoa + (6) malcoa + (11) nadph --> (6) co2 + (7) coa + fa9 + (5) h2o + (11) nadp
22	choice	lactis	L0186	-	-	fabF	3-oxoacyl-acyl carrier protein synthase II	-	-
		coli	b1095	( FabA (b0954) and FabB (b2323) and FabGec (b1093) and FabI (b1288) ) or ( FabB (b2323) and FabGec (b1093) and FabI (b1288) and FabZ (b0180) ) or ( FabF (b1095) and FabGec (b1093) and FabI (b1288) and FabZ (b0180) ) or ( FabA (b0954) and FabF (b1095) and FabGec (b1093) and FabI (b1288) )	C120SN	fabF	3-oxoacyl-[acyl-carrier-protein] synthase II	323	[c] : actACP + (14) h + (4) malACP + (10) nadph --> (4) ACP + (4) co2 + ddcaACP + (5) h2o + (10) nadp
		coli	b1095	( FabA (b0954) and FabB (b2323) and FabGec (b1093) and FabI (b1288) ) or ( FabB (b2323) and FabGec (b1093) and FabI (b1288) and FabZ (b0180) ) or ( FabF (b1095) and FabGec (b1093) and FabI (b1288) and FabZ (b0180) ) or ( FabA (b0954) and FabF (b1095) and FabGec (b1093) and FabI (b1288) )	C120SN	fabF	3-oxoacyl-[acyl-carrier-protein] synthase II	323	[c] : actACP + (14) h + (4) malACP + (10) nadph --> (4) ACP + (4) co2 + ddcaACP + (5) h2o + (10) nadp
		coli	b1095	( FabA (b0954) and FabB (b2323) and FabGec (b1093) and FabI (b1288) ) or ( FabB (b2323) and FabGec (b1093) and FabI (b1288) and FabZ (b0180) ) or ( FabF (b1095) and FabGec (b1093) and FabI (b1288) and FabZ (b0180) ) or ( FabA (b0954) and FabF (b1095) and FabGec (b1093) and FabI (b1288) )	C140SN	fabF	3-oxoacyl-[acyl-carrier-protein] synthase II	323	[c] : actACP + (17) h + (5) malACP + (12) nadph --> (5) ACP + (5) co2 + (6) h2o + myrsACP + (12) nadp
		coli	b1095	( FabA (b0954) and FabB (b2323) and FabGec (b1093) and FabI (b1288) ) or ( FabB (b2323) and FabGec (b1093) and FabI (b1288) and FabZ (b0180) ) or ( FabF (b1095) and FabGec (b1093) and FabI (b1288) and FabZ (b0180) ) or ( FabA (b0954) and FabF (b1095) and FabGec (b1093) and FabI (b1288) )	C140SN	fabF	3-oxoacyl-[acyl-carrier-protein] synthase II	323	[c] : actACP + (17) h + (5) malACP + (12) nadph --> (5) ACP + (5) co2 + (6) h2o + myrsACP + (12) nadp
		coli	b1095	( FabA (b0954) and FabB (b2323) and FabGec (b1093) and FabI (b1288) ) or ( FabB (b2323) and FabGec (b1093) and FabI (b1288) and FabZ (b0180) ) or ( FabF (b1095) and FabGec (b1093) and FabI (b1288) and FabZ (b0180) ) or ( FabA (b0954) and FabF (b1095) and FabGec (b1093) and FabI (b1288) )	C160SN	fabF	3-oxoacyl-[acyl-carrier-protein] synthase II	323	[c] : actACP + (20) h + (6) malACP + (14) nadph --> (6) ACP + (6) co2 + (7) h2o + (14) nadp + palmACP
		coli	b1095	( FabA (b0954) and FabB (b2323) and FabGec (b1093) and FabI (b1288) ) or ( FabB (b2323) and FabGec (b1093) and FabI (b1288) and FabZ (b0180) ) or ( FabF (b1095) and FabGec (b1093) and FabI (b1288) and FabZ (b0180) ) or ( FabA (b0954) and FabF (b1095) and FabGec (b1093) and FabI (b1288) )	C160SN	fabF	3-oxoacyl-[acyl-carrier-protein] synthase II	323	[c] : actACP + (20) h + (6) malACP + (14) nadph --> (6) ACP + (6) co2 + (7) h2o + (14) nadp + palmACP
		coli	b1095	( FabA (b0954) and FabB (b2323) and FabF (b1095) and FabGec (b1093) and FabI (b1288) and FabZ (b0180) )	C181SN	fabF	3-oxoacyl-[acyl-carrier-protein] synthase II	323	[c] : actACP + (22) h + (7) malACP + (15) nadph --> (7) ACP + (7) co2 + (8) h2o + (15) nadp + octeACP
		coli	b1095	( FabB (b2323) ) or ( FabF (b1095) )	KAS14	fabF	3-oxoacyl-[acyl-carrier-protein] synthase II	323	[c] : acACP + h + malACP --> ACP + actACP + co2
		coli	b1095	( FabB (b2323) and FabGec (b1093) ) or ( FabF (b1095) and FabGec (b1093) )	KAS16	fabF	3-oxoacyl-[acyl-carrier-protein] synthase II	323	[c] : ddcaACP + (2) h + malACP + nadph --> 3hmrsACP + ACP + co2 + nadp
		plantarum	lp_1675	P_2.3.1.41 (lp_1675)	MCMAT2	fabF	3-oxoacyl-[acyl-carrier protein] synthase II	417	[c] : butacp + h + malacp --> 3oxhacp + acp + co2
		plantarum	lp_1675	P_2.3.1.41 (lp_1675)	MCMAT3	fabF	3-oxoacyl-[acyl-carrier protein] synthase II	417	[c] : h + hexacp + malacp --> 3oxocacp + acp + co2
		plantarum	lp_1675	P_2.3.1.41 (lp_1675)	MCMAT4	fabF	3-oxoacyl-[acyl-carrier protein] synthase II	417	[c] : h + malacp + octacp --> 3oxdeacp + acp + co2
		plantarum	lp_1675	P_2.3.1.41 (lp_1675)	MCMAT5	fabF	3-oxoacyl-[acyl-carrier protein] synthase II	417	[c] : decacp + h + malacp --> 3oxddacp + acp + co2
		plantarum	lp_1675	P_2.3.1.41 (lp_1675)	MCMAT6	fabF	3-oxoacyl-[acyl-carrier protein] synthase II	417	[c] : ddeacp + h + malacp --> 3oxtdacp + acp + co2
		plantarum	lp_1675	P_2.3.1.41 (lp_1675)	MCMAT7	fabF	3-oxoacyl-[acyl-carrier protein] synthase II	417	[c] : h + malacp + tdeacp --> 3oxhdacp + acp + co2
		plantarum	lp_1675	P_2.3.1.41 (lp_1675)	MCMAT8	fabF	3-oxoacyl-[acyl-carrier protein] synthase II	417	[c] : h + hdeacp + malacp --> 3oxocdacp + acp + co2
		subtilis	bsu11340	( FabD (BSU15900) and FabF (BSU11340) and FabG (BSU15910) and FabHAB ( BSU10170 and BSU11330 ) )	KAS1	fabF	beta-ketoacyl-acyl carrier protein synthase II	369	[c] : (14) h + ibcoa + (5) malcoa + (10) nadph --> (5) co2 + (6) coa + fa1 + (4) h2o + (10) nadp
		subtilis	bsu11340	( FabD (BSU15900) and FabF (BSU11340) and FabHAB ( BSU10170 and BSU11330 ) )	KAS10	fabF	beta-ketoacyl-acyl carrier protein synthase II	369	[c] : 2mbcoa + (16) h + (6) malcoa + (11) nadph --> (6) co2 + (7) coa + fa10 + (5) h2o + (11) nadp
		subtilis	bsu11340	( FabD (BSU15900) and FabF (BSU11340) and FabG (BSU15910) and FabHAB ( BSU10170 and BSU11330 ) )	KAS11	fabF	beta-ketoacyl-acyl carrier protein synthase II	369	[c] : (17) h + ivcoa + (6) malcoa + (12) nadph --> (6) co2 + (7) coa + fa11 + (5) h2o + (12) nadp
		subtilis	bsu11340	( FabD (BSU15900) and FabF (BSU11340) and FabG (BSU15910) and FabHAB ( BSU10170 and BSU11330 ) )	KAS12	fabF	beta-ketoacyl-acyl carrier protein synthase II	369	[c] : 2mbcoa + (17) h + (6) malcoa + (12) nadph --> (6) co2 + (7) coa + fa12 + (5) h2o + (12) nadp
		subtilis	bsu11340	( FabD (BSU15900) and FabF (BSU11340) and FabG (BSU15910) and FabHAB ( BSU10170 and BSU11330 ) )	KAS13	fabF	beta-ketoacyl-acyl carrier protein synthase II	369	[c] : accoa + (23) h + (8) malcoa + (16) nadph --> (8) co2 + (9) coa + (7) h2o + (16) nadp + ocdca
		subtilis	bsu11340	( FabD (BSU15900) and FabF (BSU11340) and FabG (BSU15910) and FabHAB ( BSU10170 and BSU11330 ) )	KAS2	fabF	beta-ketoacyl-acyl carrier protein synthase II	369	[c] : accoa + (17) h + (6) malcoa + (12) nadph --> (6) co2 + (7) coa + (5) h2o + myrt + (12) nadp
		subtilis	bsu11340	( FabD (BSU15900) and FabF (BSU11340) and FabG (BSU15910) and FabHAB ( BSU10170 and BSU11330 ) )	KAS3	fabF	beta-ketoacyl-acyl carrier protein synthase II	369	[c] : (14) h + ivcoa + (5) malcoa + (10) nadph --> (5) co2 + (6) coa + fa3 + (4) h2o + (10) nadp
		subtilis	bsu11340	( FabD (BSU15900) and FabF (BSU11340) and FabG (BSU15910) and FabHAB ( BSU10170 and BSU11330 ) )	KAS4	fabF	beta-ketoacyl-acyl carrier protein synthase II	369	[c] : 2mbcoa + (14) h + (5) malcoa + (10) nadph --> (5) co2 + (6) coa + fa4 + (4) h2o + (10) nadp
		subtilis	bsu11340	( FabD (BSU15900) and FabF (BSU11340) and FabG (BSU15910) and FabHAB ( BSU10170 and BSU11330 ) )	KAS5	fabF	beta-ketoacyl-acyl carrier protein synthase II	369	[c] : (16) h + ibcoa + (6) malcoa + (11) nadph --> (6) co2 + (7) coa + fa5 + (5) h2o + (11) nadp
		subtilis	bsu11340	( FabD (BSU15900) and FabF (BSU11340) and FabG (BSU15910) and FabHAB ( BSU10170 and BSU11330 ) )	KAS6	fabF	beta-ketoacyl-acyl carrier protein synthase II	369	[c] : (17) h + ibcoa + (6) malcoa + (12) nadph --> (6) co2 + (7) coa + fa6 + (5) h2o + (12) nadp
		subtilis	bsu11340	( FabD (BSU15900) and FabF (BSU11340) and FabG (BSU15910) and FabHAB ( BSU10170 and BSU11330 ) )	KAS7	fabF	beta-ketoacyl-acyl carrier protein synthase II	369	[c] : accoa + (19) h + (7) malcoa + (13) nadph --> (7) co2 + (8) coa + (6) h2o + hdcea + (13) nadp
		subtilis	bsu11340	( FabD (BSU15900) and FabF (BSU11340) and FabG (BSU15910) and FabHAB ( BSU10170 and BSU11330 ) )	KAS8	fabF	beta-ketoacyl-acyl carrier protein synthase II	369	[c] : accoa + (20) h + (7) malcoa + (14) nadph --> (7) co2 + (8) coa + (6) h2o + hdca + (14) nadp
		subtilis	bsu11340	( FabD (BSU15900) and FabF (BSU11340) and FabG (BSU15910) and FabHAB ( BSU10170 and BSU11330 ) )	KAS9	fabF	beta-ketoacyl-acyl carrier protein synthase II	369	[c] : (16) h + ivcoa + (6) malcoa + (11) nadph --> (6) co2 + (7) coa + fa9 + (5) h2o + (11) nadp
23	transport	lactis	L112352	-	-	cydD	cytochrome D ABC transporter ATP binding and permease protein	-	-
		coli	b0886	-	-	cydC	ATP-binding component of cytochrome-related transport	232	-
		plantarum	lp_1129	-	-	cydD	cytochrome D ABC transporter, ATP-binding and permease protein	464	-
		subtilis	bsu38730	( CydABCD ( BSU38760 and BSU38750 and BSU38740 and BSU38730 ) ) or ( CtaBCDEF ( BSU14880 and BSU14890 and BSU14900 and BSU14910 and BSU14920 ) ) or ( QoxABCD ( BSU38170 and BSU38160 and BSU38150 and BSU38140 ) )	CYOO0	cydD	ABC membrane transporter (ATP-binding protein)	486	[c] : (2) focytc + (2) h + (0.5) o2 --> (2) ficytc + h2o
		subtilis	bsu38730	CydABCD ( BSU38760 and BSU38750 and BSU38740 and BSU38730 )	CYOR0m	cydD	ABC membrane transporter (ATP-binding protein)	486	[c] : (2) ficytc + mql7 --> (2) focytc + (2) h + mqn7
24	choice	lactis	L0348	-	-	cysS	cysteinyl-tRNA synthetase	-	-
		coli	b0526	-	-	cysS	cysteine tRNA synthetase	361	-
		plantarum	lp_0610	CysS (lp_0610)	CYSTRS	cysS	cysteine--tRNA ligase	500	[c] : atp + cys-L + trnacys --> amp + cystrna + h + ppi
		subtilis	bsu00940	-	-	cysS	cysteinyl-tRNA synthetase	463	-
25	choice	lactis	L0349	-	-	gltX	glutamyl-tRNA synthetase	-	-
		coli	b2400	GltX (b2400)	GLUTRS	gltX	glutamate tRNA synthetase, catalytic subunit	313	[c] : atp + glu-L + trnaglu --> amp + glutrna + h + ppi
		plantarum	lp_0609	GltX (lp_0609)	GLUTRS	gltX	glutamate--tRNA ligase	554	[c] : atp + glu-L + trnaglu --> amp + glutrna + h + ppi
		subtilis	bsu00920	GltX (BSU00920)	GLUTRS	gltX	glutamyl-tRNA synthetase	509	[c] : atp + glu-L + trnaglu --> amp + glutrna + h + ppi
26	specific	lactis	L109201	-	-	cydB	cytochrome D ubiquinol oxidase subunit II	-	-
		coli	b0734	CydA ( b0733 and b0734 )	CYTBD	cydB	cytochrome d terminal oxidase polypeptide subunit II	172	(2) h[c] + (0.5) o2[c] + ubq8h2[c] --> (2) h[e] + h2o[c] + ubq8[c]
		coli	b0979	-	-	appB	probable third cytochrome oxidase, subunit II	144	-
		plantarum	lp_1126	-	-	cydB	cytochrome D ubiquinol oxidase, subunit II	384	-
		subtilis	bsu38750	( CydABCD ( BSU38760 and BSU38750 and BSU38740 and BSU38730 ) ) or ( CtaBCDEF ( BSU14880 and BSU14890 and BSU14900 and BSU14910 and BSU14920 ) ) or ( QoxABCD ( BSU38170 and BSU38160 and BSU38150 and BSU38140 ) )	CYOO0	cydB	cytochrome bd ubiquinol oxidase (subunit II)	270	[c] : (2) focytc + (2) h + (0.5) o2 --> (2) ficytc + h2o
		subtilis	bsu38750	CydABCD ( BSU38760 and BSU38750 and BSU38740 and BSU38730 )	CYOR0m	cydB	cytochrome bd ubiquinol oxidase (subunit II)	270	[c] : (2) ficytc + mql7 --> (2) focytc + (2) h + mqn7
27	specific	lactis	L0109	-	-	arcB	ornithine carbamoyltransferase	-	-
		coli	b0273	( ArgF (b0273) ) or ( ArgI (b4254) )	OCBT	argF	ornithine carbamoyltransferase 2, chain F	305	[c] : cbp + orn-L <==> citr-L + h + pi
		coli	b4254	( ArgF (b0273) ) or ( ArgI (b4254) )	OCBT	argI	ornithine carbamoyltransferase 1	308	[c] : cbp + orn-L <==> citr-L + h + pi
		plantarum	lp_0532	ArgF (lp_0532)	OCBT	argF	ornithine carbamoyltransferase	412	[c] : cbp + orn-L <==> citr-L + h + pi
		subtilis	bsu11250	ArgF (BSU11250)	OCBT	argF	ornithine carbamoyltransferase	203	[c] : cbp + orn-L <==> citr-L + h + pi
[truncated: 853 more rows]

## Sheet: Unique specific reactions
Unique and specific reactions that were not found in Oliveira network
[truncated: 60 more rows]

[truncated: 4 more sheets: Examples and literature support, Abbreviations E. coli, Abbreviations B. subtilis, Abbreviations L. plantarum]
